# Supplementary material for: Metatranscriptome sequencing identifies Escherichia are major contributors to pathogenic functions and biofilm formation in diabetes related foot osteomyelitis
Source: Front Microbiol. 2022 Aug 1;13:956332. doi: 10.3389/fmicb.2022.956332 (PMC9376677; doi:10.3389/fmicb.2022.956332)
Supplement: Supplementary file 2 [file Table_1.xlsx]

## Sheet: Clinical data
Participant number	Demographics				COMORBIDITIES (Y OR N) (1 or 0)
	Age	Gender	Type of Diabetes ( 1 or 2)	Duration of diabetes (Years)	Peripheral neuropathy	PAD	CKD stage 5	IHD	CCF	ABI	Toe Pressure (mmg)	Duration of Ulcer (weeks)	IDSA SCORE 1 = Uninfected 2= Mild 3= Mod 4= Severe (O) = OM	WCC (x10-9/L)	CRP mg/L	ESR mL/min	Neutrophils (x10-9/L)	HBA1c %	HBA1c (IFCC)	Bone Culture results	Antimicrobial as out-patient prior to bone sample	Antimicrobial during admission	acute (1) /chronic (0)	location of sample / infection
3	60	M	2	15	1	0	0	0	0	1.3	119	24	3 (O)	7.3	12.1	17	6.3	6.4	46	mixed skin flora	oral clindamycin, oral ciprofloxacin	Nil	0	Left 5th MTPJ
4	71	M	2	18	1	1	0	1	1	ND	ND	16	3 (O)	7.6	42.9		5.1	5.6	37	No culture data available	oral amoxicillin and clavulanic acid		0	R plantar 1st MPJ
7	59	M	2	8	1	0	0	0	0	0.9	118	7	4 (O)	13.3	114.5	101	10.9	10		Group B streptococcus, Corynebacterium sp, E. coli	oral flucloxacillin	IV Piperacillin/tazobactam	0	R plantar 1st MPJ
8	64	M	2	5	1	0	0	0	0	1.03	108	3	3 (O)	12	59.3	52	7.9			Alcaligenes faecalis	oral clindamycin	IV Piperacillin/tazobactam	0	R 5th toe DIPJ
9	46	F	2	2	1	0	0	0	0	1.1	140	1	4 (O)	13.3	130	98	10.2	13.5	124	S. aureus, Group B Streptococcus	IV cefazolin	IV Piperacillin/tazobactam, IV vancomycin,	1	L plantar heel ulcer
11	55	M	2	0	1	0	0	0	0	ND	ND	1	4 (O)	9.9	120		6.2	8.3		mixed skin flora	Nil	IV Piperacillin/tazobactam	1	L 1st Plantar MPJ
12	71	M	2	25	1	0	0	0	0	1.02	89	20	4 (O)	11.5	169.5	85	8.5	6.5	48	Staph aureus	oral flucloxacillin	IV Piperacillin/tazobactam	0	Left 5th Met head
14	56	M	2	11	1	1	1	0	0	0.6	62	8	3 (O)	10.8	45.5	75	8.1	7.6	59	S. aureus	oral amoxicillin and clavulanic acid	IV Piperacillin/tazobactam	0	2nd MTPJ
17	71	M	1	40	1	1	0	1	1	0.4	ND	2	3 (O)	7	31.7	8	5.1	7.3	56	No culture data available	Nil	IV Piperacillin/tazobactam	0	R 3rd toe Distal phalanx
19	86	F	2	32	1	1	1	1	1	0.4	22	14	4 (O)	11.1	45.5	71	8.1	8.1	65	No culture data available	oral amoxicillin and clavulanic acid	IV Ciprofloxacin, IV Clindamycin	0	left 1stMTPJ
20	58	M	2	16	1	1	1	1	1	1.1	ND	13	4 (O)	17	90	77	15	10.3	89	Bacteroides fragilis, Corynebacterium striatum, E. coli	oral augmentin DF, IV Ceftriaxone	IV Piperacillin/tazobactam, IV Vancomycin	0	Left 2nd Met head
21	80	F	2	30	1	0	0	0	0	0.3	30	6	3 (O)	10.7	19		5.2	10.6	92	No culture data available	oral flucloxacillin	IV Piperacillin/tazobactam	0	right 3rd distal phalanx
23	59	M	2	24	1	0	0	0	0	0.9		9	3 (O)	9.4	34.4	22	6.1	6.7	49	S.aureus, Fusobacterium spp, E.coli	oral dicloxacillin	IV Piperacillin/tazobactam	0	left 5th toe dorsal IPJ
24	70	M	2		1	0	0	0	0	1.1	81	21	4 (O)	12.1	316	51	8.8	7	53	E. Coli, Bacteroides spp	oral amoxicillin and clavulanic acid	IV Piperacillin/tazobactam	0	Left 3 plantar MTPJ
25	48	M	2	20	1	0	0	0	0	ND	ND	16	4 (O)	17.4	15.8	320	10	12.4	112	Group B streptococcus, Porphyromonas spp, Staph aureus	IV cephazolin	IV Piperacillin/tazobactam	0	Right Plantar 5th met head
26	46	M	2	11	1	0	0	0	0	1.2	116	1	3 (O)	11.9	18.2	48	8.1	13	127	mixed skin flora	oral cephalexin	IV Piperacillin/tazobactam	1	Right 5th IPJ
27	56	M	2	11	1	1	1	0	0	0.6	62	48	4 (O)	13.8	348.8	110	11.6	8.5	69	S. aureus	oral cephalexin	IV Piperacillin/tazobactam	0	plantar 1st MTPJ
32	70	M	2	16	1	1	1	0	0	0.7	87	9	3 (O)	9.4	109	116	6.3	5.4	36	Klebsiella oxytoca, Alternaria sp	oral flucloxacillin	IV Piperacillin/tazobactam	0	Left 5thMTPJ
34	49	M	2	14	1	0	0	0	0	0.8	150	28	3 (O)	12	215	126	9.5	17	162	Enterococcus faecalis, Prevotella spp	oral clindamycin, oral linezolid	IV Cipro and IV Clindamycin	0	L hallux plantar IPJ
36	59	M	2	11	1	1	0	0	0	0.6	51	9	3 (O)	11	27.6	51	7.7	9		mixed skin flora, Corynebacterium striatum	oral amoxicillin and clavulanic acid, IV cephazolin	IV Piperacillin/tazobactam	0	Left Hallux distal phalanx
39	64	M	2	12	1	0	0	0	0	0.8	112	7	4 (O)	15.7	146	60	12.9	7	52	MRSA, Group B Streptococcus, Bacteroides, E. coli	oral Trimethoprim/sulfamethoxazole	IV Piperacillin/tazobactam, IV Vancomycin	0	left 1stMTPJ
40	72	M	2	18	1	1	0	1	1	0.3	ND	52	3 (O)	13.1	230	86	10.7	7.6	60	Pseudomonas aeruginosa, Serratia marcescens	oral Trimethoprim/sulfamethoxazole	IV Piperacillin/tazobactam, IV Vancomycin	0	Right 1st distal IPJ
41	47	F	2	16	1	0	0	1	1	0.8	124	16	4 (O)	21.8	290	156	18.5	10.1	87	Bacteroides fragilis, Clostridium perfringens, E.coli	oral amoxicillin and clavulanic acid	IV Piperacillin/tazobactam	0	left 5th metatarsal
42	76	M	2	22	1	0	0	0	0	1.3	88	12	3 (O)	9.1	73.4	45	7.1	5.2	10.6	No culture data available	oral ciprofloxacin	Nil	0	Left 5th MTPJ
44	68	M	2	11	1	1	0	0	0	0.6	78	15	4 (O)	16.7	124	96	13.9	6.1	96	S. aureus, P. aeruginosa, E.coli	oral amoxicillin and clavulanic acid	IV Piperacillin/tazobactam	0	left plantar 1st MTPJ

## Sheet: Genus taxa
	40_RNA	14_RNA	41_RNA	17_RNA	19_RNA	20_RNA	21_RNA	42_RNA	23_RNA	24_RNA	25_RNA	7_RNA	34_RNA	39_RNA	8_RNA	32_RNA	12_RNA	4_RNA	11_RNA	27_RNA	9_RNA	26_RNA	3_RNA	44_RNA	36_RNA
[Eubacterium] infirmum (no genus in NCBI)	0	0	37	0	0	0	0	0	0	0	0	0	0	0	0	0	0	0	0	0	0	0	0	0	0
Abyssicoccus	0	0	0	2	0	0	0	0	0	0	0	0	0	0	0	0	0	0	0	0	0	0	0	0	0
Achromobacter	211	119	157	328	636	155	87	139	96	133	172	99	56	98	114	722	454	146	608	214	78	96368	80	172	183
Acidovorax	17	34	28	52	34	54	27	59	37	33	9	37	5	13	48	42	0	62	1	5	11	13	3	4	21
Acinetobacter	1521	829	1282	3299	11001	2044	1301	1635	1684	1480	587	1572	1439	767	3126	7542	9503	1683	2709	3324	600	1635	1160	1997	1550
Actinobacteria bacterium (no genus in NCBI)	0	0	0	0	0	0	0	0	0	0	0	0	0	3	0	0	0	0	0	0	0	0	0	0	0
Actinobaculum	0	0	0	0	0	0	0	0	0	0	0	0	0	0	0	0	0	0	0	0	0	0	0	0	0
Actinomadura	6451	2809	2237	6653	5094	2844	3302	1643	4229	4547	1293	4733	86	664	1615	965	948	1788	941	1098	844	642	1721	1320	538
Actinomyces	55	40	74	155	457	71	263	153598	112	45	894	159	108	1040	267	478	511	85	267	96	47	19535	30	184	246
Actinospica	0	0	0	0	0	0	0	0	0	0	0	0	0	0	0	6	0	0	0	0	0	0	0	0	0
Actinotignum	30	16	16	101	45	14	8	247	45	9	2636	4	58	2	13	26	69	8	124	11	9	520	4	8	13
Adlercreutzia	2	0	2	0	5	0	6	1	1	0	858	1	3	1	9	28	31	6	12	4	2	3	2	5	1
Aeriscardovia	0	0	0	0	0	0	0	0	5	0	0	0	0	0	0	0	0	0	0	0	0	0	0	0	0
Aerococcus	0	0	0	0	0	0	0	4	0	0	0	0	0	0	0	0	0	0	0	0	0	8	0	0	0
Aeromonas	394	360	308	884	467	428	148	370	397	270	152	423	16	257	195	336	275	197	309	406	162	281	245	99	316
Afipia	0	0	0	0	0	0	0	0	0	0	0	0	2	2	0	0	0	0	0	0	0	0	0	0	6
Aggregatibacter	70	13	25	77	274	46	56	59	60	33	49	38	31	117	158	298	255	75	243	104	32	90185	15	82	46
Agrobacterium	0	0	0	0	0	0	0	0	0	0	0	0	0	0	0	0	0	0	0	0	0	0	0	0	0
Ahrensia	0	0	0	0	0	0	0	0	0	0	0	0	0	0	0	0	0	0	0	0	0	0	0	0	0
Akkermansia	0	0	0	0	0	0	0	0	0	0	0	0	0	0	0	0	0	0	0	0	0	0	0	0	0
Alcaligenes	0	0	0	0	0	0	0	0	0	0	0	0	0	1	0	0	0	0	0	0	0	101	0	0	0
Alistipes	0	0	0	0	0	0	0	0	0	0	0	0	0	0	0	0	0	0	0	0	0	0	0	0	0
Alloiococcus	0	0	0	0	0	0	0	0	0	0	0	0	0	0	0	0	0	0	0	0	0	0	0	22	0
Alloprevotella	0	0	0	0	0	0	0	0	12	0	667	0	0	0	0	0	0	0	0	0	0	0	0	0	0
Alloscardovia	0	0	0	0	0	0	0	2	0	0	11	0	0	31	0	0	0	0	0	0	0	0	0	0	0
Amaricoccus	4	3	0	212	39	9	2	1	5	13	0	0	0	1	2	8	0	14	0	15	0	0	0	0	0
Amniculibacterium	0	0	0	37	0	0	0	0	0	0	0	0	0	0	0	0	0	0	0	0	0	0	0	0	0
Anaerococcus	3498	509	2477	2513	3930	1403	9457	1084606	166500	1989	4386849	1779	3407	9989573	2842	4708	6142	1144	3451	1287	648	95477	701	125776	1021
Anaerosphaera	0	0	0	0	0	0	0	0	0	0	0	0	0	0	0	0	0	0	0	0	0	0	0	0	0
Anoxybacillus	0	0	0	61	0	0	0	0	0	0	0	0	0	0	0	0	0	0	0	0	0	0	0	0	0
Aquabacterium	27	1	16	28	103	21	27	31	29	12	22	54	217	44	533	718	353	47	119	353	38	124	18	295	153
Aquincola	0	0	0	0	0	0	0	0	0	0	0	0	0	0	0	0	0	0	0	0	0	0	0	0	0
Aquitalea	51	30	45	76	98	30	18	28	27	23	16	43	15	19	35	186	119	34	176	80	23	43	25	54	42
Arcanobacterium	0	0	0	0	0	0	0	0	0	0	0	0	0	0	0	0	0	0	0	0	0	0	0	0	0
Arthrobacter	0	0	0	1	0	0	0	15	0	0	1	0	0	0	0	0	0	0	0	0	0	62	0	0	8
Atlantibacter	0	0	0	0	0	0	0	0	0	0	0	0	0	0	0	0	0	0	0	0	0	0	0	0	0
Atopobium	53	11	11162	49	74	11	26	23	23	99	322097	129	6	602	69	72	110	9	29	11	2	19	11	20	13
Bacillus	1682	21864	2220	4111	4653	2327	1825	2214	2054	1842	1656	1160	353	15546	1421	1300	1379	1116	4132	4553	636	2994	639	907	1895
Bacteroidaceae bacterium (no genus in NCBI)	0	0	0	0	0	0	0	0	0	0	0	0	0	0	0	0	0	0	0	0	0	0	0	0	0
Bacteroidales bacterium (no genus in NCBI)	0	0	0	0	0	0	0	51	0	0	27	0	0	0	0	0	0	0	0	0	0	0	0	0	0
Bacteroides	88	41	76	181	128	38	95	786	106	72	10810	36	7	145	88	110	113	42	210	95	31	108	25	48	50
Barnesiella	231	215	193	936	668	401	248	286	359	381	133	326	25	103	154	6	40	158	62	163	117	113	115	105	199
Beggiatoa	0	0	0	0	0	0	0	0	0	0	0	0	0	0	0	0	0	0	0	0	0	0	0	0	0
Berryella	0	0	0	0	0	0	0	2	0	0	1667	0	0	0	0	0	0	0	0	0	0	0	0	0	0
Betaproteobacteria bacterium (no genus in NCBI)	0	0	18	6	7	0	10	0	1	6	1	0	0	4	4	1	0	14	0	4	0	359	0	2	8
Bifidobacterium	83	85	46	72	257	36	128	270	35	344	79	852	74	243	108	65	98	132	75	7	14	1357	0	53	1256
Blastomonas	0	0	0	0	0	0	0	0	0	0	0	0	0	0	0	0	0	0	0	0	0	0	0	0	0
Blautia	0	2	0	0	1	0	0	22	0	0	0	1	0	0	0	0	0	0	0	1	1	17	0	0	2
Bordetella	0	0	0	0	0	0	0	0	0	0	0	0	0	0	0	0	0	0	0	0	0	0	0	0	0
Bosea	7	3	2	7	5	3	1	2	0	5	0	2	2	2	4	12	6	2	16	6	6	6	5	11	6
Bowdeniella	0	0	0	0	0	0	0	13	0	0	0	0	0	0	0	0	0	0	0	0	0	0	0	0	0
Brachybacterium	0	45	0	0	0	0	0	99	0	0	0	0	0	131	0	34	0	0	0	0	0	28	0	26	0
Bradyrhizobium	0	0	7	0	34	0	0	0	0	13	1	0	0	0	0	0	0	0	0	0	0	0	0	0	2
Brevibacterium	0	0	0	0	0	0	0	274	0	0	0	0	0	0	0	0	0	0	0	0	0	0	0	0	0
Brevundimonas	21	8	14	26	12	4	5	12	2	6	2	6	1	8	3	26	23	2	37	7	2	4	11	11	2
Brochothrix	0	0	0	0	0	0	0	0	0	0	0	0	0	0	0	0	0	0	0	0	0	0	0	0	0
Buchananella	0	0	0	0	0	0	0	0	0	0	0	0	0	47	0	0	0	0	0	0	0	0	0	0	0
Burkholderia	35	33	35	86	336	78	34	48	71	51	19	426	367	801	41971	1412	1082	327	744	301	471	414	156	417	529
Burkholderiales bacterium (no genus in NCBI)	0	0	0	0	0	0	0	0	0	0	0	1	24	0	0	40	114	8	0	3	0	14	0	0	12
Campylobacter	149	185	272	798	1578	507	155	213	930	263	320	244	231	179	344	5237	978	425	1072	1878	253	3310	138	3096	76
Candidatus Gracilibacteria bacterium (no genus in NCBI)	0	0	0	0	0	0	0	0	0	0	0	0	0	0	0	0	0	0	0	0	0	0	0	0	0
Candidatus Hoaglandella	0	0	2	0	0	0	1	0	1	6	0	0	0	0	0	0	0	0	0	0	0	15	0	29	0
Candidatus Izimaplasma	0	0	4	0	0	0	0	0	4	0	0	0	30	0	24	0	0	0	0	0	0	6	0	0	0
Candidatus Kryptonium	12	195	9	19	30	19	20	15	123	8	23	9	3	19	133	61	89	17	82	9	15	6	25	15	109
Candidatus Nanosynbacter	0	0	0	0	0	0	0	0	0	0	65	0	0	0	0	0	0	0	0	0	0	0	0	0	0
Candidatus Phytoplasma	0	0	0	0	0	0	0	0	0	0	0	0	0	0	0	0	0	0	0	0	0	0	0	0	0
Capnocytophaga	0	0	0	0	0	0	0	0	0	0	0	0	0	0	0	0	0	0	0	0	0	0	0	0	0
Carnobacterium	1	0	2	0	0	0	0	0	0	0	0	0	4	0	0	0	0	0	0	0	0	0	0	0	1
Catonella	0	0	299	0	0	0	0	0	0	0	0	0	0	0	0	0	0	0	0	0	0	0	0	0	0
Cedecea	0	0	0	0	0	0	0	0	0	0	0	0	0	0	0	0	0	0	0	0	0	0	0	0	0
Cellulomonas	0	0	0	0	0	0	0	12	0	0	0	0	0	0	0	0	0	0	0	0	0	0	0	0	10
Chelatococcus	215	338	312	423	485	438	276	244	415	449	143	293	16	137	162	69	124	167	164	383	142	204	70	73	212
Chitinophaga	177	93	130	262	281	171	69	183	145	119	75	98	73	62	99	235	151	86	217	107	69	106	335	95	112
Chlamydia	457	402	698	1138	963	582	535	2655	1641	440	8914	387	56	389	435	239	268	306	1406	1162	143	657	182	337	617
Chromatium	11	17	27	12	18	35	11	18	33	12	19	29	3	5	17	7	15	18	13	10	5	12	7	22	12
Chromobacterium	36	18	21	71	224	18	22	25	46	26	16	69	35	52	291	295	141	58	293	74	32	47	12	86	91
Chryseobacterium	1	0	0	353	0	1	0	0	1	3	2	1	0	0	0	0	0	0	0	0	0	2	0	0	0
Citrobacter	6	350	84	208	559	70	24	10	29	220	53	11	87	148	204	580	172	115	270	523	16	243	40	878	59
Clostridiaceae bacterium (no genus in NCBI)	0	0	0	0	0	0	0	142	69	0	268	0	0	0	0	0	0	0	0	0	0	30	0	0	0
Clostridiales bacterium (no genus in NCBI)	0	0	0	0	0	0	0	104	39	0	0	0	0	0	0	0	0	0	0	0	0	0	0	0	0
Clostridioides	364	6451	2215	534	459	440	4282	37506	2809	384	386339	311	659	173304	417	194	129	142	426	743	86	5574	57	18993	1141
Clostridium	44	22	2	6	5	0	76	12551	97	0	24000	0	0	126410	2	0	0	0	0	0	0	142	0	381	0
Collinsella	0	0	161	4	20	0	88	354	32	32	6491	1665	0	7740	0	0	0	0	0	2	0	53	0	14	8
Comamonadaceae bacterium (no genus in NCBI)	0	0	0	0	0	0	0	0	0	0	0	0	0	0	0	0	0	0	0	0	0	0	0	0	0
Comamonas	0	0	0	0	0	0	0	0	0	0	0	0	0	0	0	0	0	0	0	0	0	0	0	0	0
Conchiformibius	0	0	0	14	0	0	0	0	0	0	0	0	0	0	0	0	0	0	0	0	0	0	0	0	0
Coprococcus	0	0	0	0	0	0	0	5	0	0	0	0	0	0	0	0	0	0	0	0	0	0	0	0	0
Coriobacteriaceae bacterium (no genus in NCBI)	0	0	0	0	0	0	0	0	0	0	0	0	0	0	0	0	0	0	0	0	0	0	0	0	0
Corynebacterium	604	1081	648	5624	3400	3938	3640	21524	4505	3538	1150	843	100450	17261	19662	21184	7421	1319	4000	2185	785	354364	605	11916	2664053
Crenalkalicoccus	0	0	0	0	0	0	0	0	0	0	0	0	0	0	0	0	0	0	0	0	0	0	0	0	0
Criibacterium	0	1	0	0	0	0	0	0	0	0	0	0	0	0	0	0	0	0	0	0	0	0	0	0	0
Cronobacter	53	53	75	169	170	95	59	77	70	74	29	45	30	33	100	128	77	72	521	248	32	84	24	71	68
Cupriavidus	902	1463	3734	12744	49393	9434	817	777	3616	5064	1950	2523	10395	1974	24876	77721	41753	9569	22118	8282	2248	6195	4440	23945	5858
Curtobacterium	0	0	3	3	3	0	0	0	0	0	0	0	0	0	0	0	0	0	0	0	0	0	0	0	0
Curvibacter	0	0	0	0	0	0	0	0	0	0	0	0	16	0	0	0	0	0	0	0	0	2	0	48	2
Cutibacterium	60	8	12	114	162	33	149	59	41	17	31	243	317	68	194	113	273	136	1704	392	9	160	162	283	86
Deinococcus	0	2	0	0	0	0	118	237	10	0	242	0	0	1488	2	0	4	0	0	0	6	956	0	4	4
Delftia	12	6	11	107	109	0	18	5	3	8	4	6	4	18	28	131	40	16	29	27	8	30	15	23	13
Denitratisoma	0	0	0	0	0	0	0	0	0	0	0	0	0	0	0	0	0	0	0	0	0	0	0	0	0
Dermabacter	156	1795	153	409	495	188	141	9921	178	123	72	94	178	9125	206	1034	578	225	806	306	118	588	107	315	205
Desulfococcus	349	287	196	169	280	434	370	188	307	331	95	189	12	77	155	38	7	128	0	92	161	67	127	44	171
Desulfotomaculum	0	0	0	0	0	0	0	12	0	0	4	0	0	0	0	0	0	0	0	0	0	0	0	0	0
Devriesea	0	0	0	0	0	0	0	52	0	0	0	0	0	0	0	0	0	0	0	0	0	0	0	0	0
Dialister	148	74	369	205	274	95	127	135	212	100	206086	127	32	345426	224	372	460	140	269	172	42	523	48	1640	50
Diaphorobacter	0	0	0	0	0	0	0	0	0	0	0	0	0	0	0	0	0	0	0	0	0	0	0	0	0
Dickeya	0	2	0	0	0	0	0	0	0	0	0	0	0	0	0	0	0	0	0	0	0	0	0	52	0
Dietzia	0	1	1	4	0	0	0	6	3	0	0	0	0	0	0	0	0	0	0	0	0	0	0	0	0
Dorea	0	0	0	0	0	0	0	0	0	0	6	0	0	31	0	0	0	0	0	0	0	1	0	0	0
Dyella	85	44	64	99	140	72	38	74	57	52	32	50	38	35	48	318	170	91	393	106	44	60	75	88	62
Edwardsiella	0	0	0	0	0	0	0	0	1	0	0	0	0	0	0	0	0	0	0	0	0	0	0	0	0
Eggerthella	4	0	0	14	1	4	4	561	6	7	4	23	6	1	0	0	0	0	2	3	6	13	0	5	4
Eggerthia	203	72	106	225	256	133	142	228	140617	132	149	81	112	95	341	619	565	147	443	333	84	238	84	241	107
Eikenella	0	0	0	0	0	10	0	0	1	3	2	0	0	0	0	0	0	0	0	12	0	1064	0	0	2
Eisenbergiella	0	0	0	0	0	0	0	0	0	0	279	0	0	0	0	0	0	0	0	0	0	0	0	0	0
Elizabethkingia	2	1	0	34	3	0	1	1	1	0	1	0	0	0	1	0	1	0	14	3	4	2	1	0	0
Empedobacter	1	0	0	18	0	0	0	1	0	1	0	0	0	0	0	0	0	0	0	0	0	0	0	0	0
Enhydrobacter	0	0	0	0	0	0	0	0	0	0	0	0	0	0	0	0	0	0	0	0	0	0	0	0	0
Enterobacter	269	519	233	378	587	112	193	145	97	270	107	61	54	69	124	279	125	97	2324	3222	60	215	148	540	157
Enterococcus	5830	41178	5796	12954	16355	6949	4136	19583	4422	5259	7789	2347	2490	8059	5048	5713	7164	3585	15249	14770	1711	6956	3273	8380	4781
Epulopiscium	0	0	0	0	0	0	0	0	0	0	154	0	0	0	0	0	0	0	0	0	0	0	0	0	0
Escherichia	3107	7443	20622	61667	145412	28125	2518	2356	18091	23376	13808	5420	21423	3743	51828	129948	85037	14813	51168	35236	5009	15134	6730	110912	8852
Ethanoligenens	0	0	0	45	0	0	0	0	0	0	0	0	0	0	0	0	0	0	0	0	0	0	0	0	0
Eubacterium	0	0	0	0	0	0	0	0	0	0	58	0	0	0	0	0	0	0	0	0	0	0	0	0	0
Ezakiella	0	0	0	0	0	0	20	4641	0	0	74	0	0	1737	0	0	0	0	0	0	0	3	0	8	0
Facklamia	0	0	0	0	0	0	0	8	0	2	138	0	0	2	0	0	0	0	0	0	0	1	0	41	0
Faecalibacterium	0	0	0	0	0	0	0	175	3	0	19	0	0	58	0	0	0	0	0	0	0	124	0	0	0
Faecalicoccus	0	0	0	0	0	0	0	0	0	0	0	0	0	0	0	0	0	0	0	0	0	0	0	0	0
Fannyhessea	1	0	0	0	0	0	2	1	0	1	1	1	0	0	0	0	0	2	0	0	0	0	0	0	1
Fastidiosipila	2	0	0	2	0	1	18	4857	4	4	3	0	0	153	0	0	0	0	0	0	1	322	0	2	0
Fenollaria	0	0	0	1	0	4	0	45	0	0	0	0	0	0	0	0	0	0	0	0	0	0	0	0	0
Filifactor	1	0	1	0	0	0	0	0	8	0	0	0	0	4	0	0	0	0	0	0	0	5032	0	0	0
Finegoldia	854	11690	4012	804	1604	332	10722	344034	26505	841	2794849	249	3685	927000	1666	1594	2065	360	1107	429	151	11306	204	38681	3400
Flavobacterium	15	8	9	33	27	3	12	4	5	5	2	17	8	11	19	35	27	11	45	11	4	15	22	12	11
Flavonifractor	0	0	0	0	0	0	0	0	0	0	0	0	0	0	0	0	0	0	0	0	0	0	0	0	0
Francisella	0	16	3	0	26	13	0	4	10	0	4	7	88	0	25	113	16	9	0	17	0	10	0	50	4
Fructilactobacillus	0	2	19	61	136	16	0	0	12	32	10	0	8	0	30	96	134	18	58	6	0	10	0	28	3
Fusobacterium	0	1	28	2	1	0	12	1	6	0	3	1	11	0	0	3	2	0	3	0	0	133	0	3	1
Gardnerella	0	0	0	0	0	0	0	15	0	0	6	0	0	0	0	0	0	0	0	0	0	0	0	0	0
Gemella	0	0	0	0	14	5	4	0	0	0	0	4	0	98	0	0	0	0	0	0	0	0	0	0	0
Gemmata	0	0	14	5	6	0	0	0	0	10	81	0	6	79	24	0	0	5	0	0	0	6	0	2	21
Gemmatirosa	0	0	0	0	0	0	0	0	0	0	0	0	0	0	0	0	0	0	0	0	0	0	0	0	0
Geobacillus	0	1	0	2	0	0	0	0	0	0	0	0	0	0	0	0	4	0	0	0	0	0	0	0	0
Gibbsiella	0	0	0	0	0	0	0	0	0	0	0	0	0	0	0	0	0	0	0	0	0	0	0	0	0
Glaesserella	0	0	0	2	9	0	0	0	0	0	0	0	0	0	0	0	0	0	0	0	0	0	0	0	0
Gleimia	0	1	0	6	1	0	81	39837	2	0	119	0	41	103	0	0	0	0	0	0	0	72	0	3	0
Gordonibacter	20	2	8	10	25	13	4	36	17	47	74943	6	3	2	18	41	37	24	66	23	8	27	4	6	2
Gulosibacter	0	0	0	0	0	0	0	0	0	0	0	0	0	0	0	0	0	0	0	0	0	447	0	0	2
Haemophilus	27	20	38	36	14	19	16	114	30	19	14	25	30	182	2	20	19	13	0	11	25	435539	0	160	16
Hafnia	0	0	0	0	0	0	0	0	0	0	0	0	0	0	0	0	0	0	0	0	0	0	0	0	0
Halomonas	4	1	8	0	12	0	2	3	1	0	5	1	0	5	0	0	72	2	0	10	67	158	0	16	8
Helcobacillus	0	0	0	0	0	0	0	0	0	0	0	0	0	0	0	0	0	0	0	0	0	0	0	0	0
Helcococcus	334	104	173	1598	1721	392	279	412	417	255	186	139	175	122	711	2082	1720	471	958	712	93	17200	89	1290	89
Helicobacter	22	25	18	23	8	45	29	13	40	15	7	21	1	3	2	0	0	16	2	7	4	1	0	3	11
Herbaspirillum	17	20	21	34	51	37	13	29	20	19	10	13	5	17	31	24	234	15	236	75	16	38	6	21	22
Hydrotalea	0	0	0	0	0	0	0	0	0	0	0	0	0	0	0	0	0	0	0	0	0	0	0	0	0
Ideonella	0	0	0	0	0	0	0	0	0	0	0	0	0	0	0	0	0	0	0	32	0	0	0	0	0
Isoptericola	36	6	72	36	917	0	16	20	0	17	10	48	0	45	8	38	32	123	332	24	7	339	203	52	1476
Janibacter	0	2	0	0	0	0	0	0	0	1	0	0	0	0	0	0	0	0	0	0	0	0	0	0	1
Kaistella	0	0	0	50	0	0	0	0	0	0	0	0	0	0	0	0	0	0	0	0	0	0	0	0	0
Kallipyga	0	0	0	0	0	0	0	0	0	0	0	0	0	0	0	0	0	0	0	0	0	0	0	0	0
Kineococcus	0	0	0	0	0	0	0	22	5	0	0	0	0	106	0	0	0	0	0	0	0	0	0	0	1
Kingella	0	0	0	0	0	0	0	0	0	0	0	0	0	0	0	0	0	0	0	0	0	33	0	0	0
Kitasatospora	17	18	12	11	1	9	9	13	14	5	3	29	0	4	7	8	1	18	0	15	0	11	2	3	10
Klebsiella	19306	15450	5173	63921	119757	30417	10755	6164	18435	17788	5331	3068	842	1429	11783	69858	47609	6972	55995	60076	2903	17808	2413	22848	2124
Kluyvera	0	0	0	0	0	0	0	0	0	0	0	0	0	0	0	0	0	0	0	0	0	0	0	0	0
Kocuria	2	0	3	0	2	13	8	2	1	6	0	2	0	0	0	30	2	1	0	0	0	0	0	1	0
Kosakonia	0	2	0	0	0	0	0	0	0	0	0	0	0	0	0	0	0	0	0	0	0	0	0	0	0
Kribbella	0	0	4	0	0	0	0	0	0	0	0	0	0	0	0	0	0	0	0	0	0	0	0	0	0
Kytococcus	0	0	0	0	0	0	0	0	0	0	0	6	0	0	0	0	0	0	0	0	0	0	0	0	0
Lachnospiraceae bacterium (no genus in NCBI)	0	0	0	0	0	0	0	60	0	0	0	0	0	0	0	0	0	0	0	0	0	0	0	0	0
Lacticaseibacillus	129	82	123	345	301	175	84	121	126	159	37	108	37	22	121	103	79	108	1015	647	44	178	68	145	134
Lactiplantibacillus	0	0	1	0	0	0	89	4	83	0	447	0	0	1795	0	0	0	0	0	0	0	84	0	0	0
Lactobacillus	488	212	883	1615	2030	482	355	708	450	406	775	192	69	613	388	437	704	318	1633	1895	107	753	254	280	539
Lactococcus	0	0	0	0	0	0	10	0	0	0	19	0	0	0	0	0	0	0	0	0	0	0	0	0	0
Lagierella	1	1	0	1	0	0	0	0	0	0	0	0	0	0	1	0	0	0	0	0	0	23	0	0	0
Lancefieldella	0	0	0	0	0	0	0	0	0	0	0	2	0	0	0	0	0	0	0	0	0	0	0	0	0
Latilactobacillus	0	43	0	0	0	0	0	5	0	0	0	0	0	17	0	0	0	0	0	0	0	0	0	0	0
Lawsonella	0	0	0	0	0	0	2	0	0	0	0	0	0	0	0	0	0	0	0	0	0	0	0	0	0
Leclercia	0	0	0	0	0	0	0	0	0	0	0	0	0	0	0	0	0	0	0	0	0	0	0	0	0
Legionella	16	8	35	85	68	34	26	34	35	26	17	39	7	27	16	6	15	34	134	165	16	44	2	18	112
Lelliottia	0	0	0	0	0	0	0	0	0	0	0	0	0	0	0	0	0	0	0	0	0	0	0	2	0
Lentilactobacillus	0	0	0	0	5	0	0	0	0	0	0	0	0	2	0	0	0	0	0	0	0	0	0	0	0
Leptospira	125	83	142	469	404	129	105	155	100	132	83	82	41	54	72	160	56	110	240	428	71	169	173	55	115
Leptotrichia	42	0	6	46	616	8	2	3	18	14	39	26	0	35	10	0	0	22	0	2	4	51	82	3	52
Leuconostoc	0	0	0	0	0	0	0	0	0	0	0	0	0	0	0	0	0	0	0	0	0	0	0	0	0
Levilactobacillus	0	0	0	0	10	0	0	0	0	0	0	0	0	2	0	0	0	0	0	0	0	0	0	0	0
Levyella	0	0	0	0	0	0	0	30	0	0	0	0	0	0	0	0	0	0	0	0	0	0	0	0	0
Ligilactobacillus	0	0	0	0	0	0	0	0	6	0	0	0	0	0	0	0	0	0	0	0	0	0	0	4	0
Limosilactobacillus	25	2	13	9	39	2	11	10	11295	353	15104	3	1004	38097	0	0	0	5	6	26	4	12838	0	13	2
Listeria	113	123	144	238	202	85	106	135	73	68	113	43	7	710	34	301	148	71	578	335	15	365	59	47	210
Loigolactobacillus	0	0	0	0	0	0	0	0	0	0	0	0	0	0	0	0	0	0	0	0	0	0	0	0	0
Lysinibacillus	18	12	14	39	20	26	8	11	21	14	14	19	0	5	8	0	10	9	8	4	7	18	1	11	23
Macrococcus	0	0	0	0	0	0	0	0	0	0	0	0	0	0	0	0	0	0	0	0	0	0	0	0	0
Mageeibacillus	0	0	0	0	0	0	0	121	32	0	1367	0	0	0	0	0	0	0	0	0	0	52	0	0	0
Mangrovibacter	0	0	0	0	0	0	0	0	0	0	0	0	0	0	0	0	0	0	0	0	0	0	0	0	0
Mannheimia	1	1	1	1	10	0	2	0	4	1	6	3	0	5	13	23	16	8	9	5	1	14125	2	9	4
Marinilactibacillus	0	0	0	0	0	0	0	0	1	1	0	0	0	0	0	0	0	0	0	0	0	0	0	0	2
Marinomonas	0	0	4	0	0	0	0	0	0	0	0	0	0	0	0	0	0	8	0	0	0	0	0	0	0
Marmoricola	0	0	0	0	0	0	0	0	0	0	0	0	0	0	0	0	0	0	0	0	0	0	0	0	0
Massilia	0	0	0	0	0	0	0	0	0	0	0	0	0	0	0	0	1	0	0	0	0	0	0	0	0
Massilimicrobiota	0	0	0	0	0	0	0	0	111	0	0	0	0	0	0	0	0	0	0	0	0	0	0	0	0
Megasphaera	0	0	0	0	58	0	8	0	0	0	0	0	0	0	0	0	0	0	0	0	0	0	0	0	0
Metakosakonia	0	0	0	0	0	0	0	0	0	0	0	6	0	0	0	0	0	0	0	0	0	0	0	0	0
Metaprevotella	0	0	0	0	0	0	0	0	0	0	0	0	0	0	0	0	0	0	0	0	0	0	0	0	0
methanotrophic bacterial endosymbiont of Bathymodiolus sp. (no genus in NCBI)	9	24	40	48	33	37	9	49	11	18	18	22	5	9	18	3	13	19	31	37	5	36	3	7	48
Methylobacterium	0	2	11	0	93	0	0	0	1	0	4	1	0	0	0	0	0	0	0	1	0	0	0	1	0
Methylorubrum	0	0	0	0	0	0	0	0	0	0	0	0	0	0	0	59	0	0	0	0	0	0	0	0	0
Microbacterium	88	98	67	309	117	116	92	66	150	99	34	110	27	30	174	201	197	110	219	76	49	62	34	103	91
Micrococcus	8	4	16	21	21	2	3	102	16	7	44	5	94	18	42	11	83	9	16	7	2	9459	11	3	51
Micromonospora	0	0	0	0	0	0	0	188	0	0	0	0	0	0	0	0	0	0	0	0	0	0	0	0	0
Microvirga	0	0	0	12	0	0	0	0	0	0	0	0	0	0	0	0	0	0	0	0	8	0	0	0	0
Mixta	0	0	0	0	0	0	0	0	0	0	0	0	0	0	0	0	0	0	0	0	0	0	0	0	0
Mobiluncus	0	0	0	0	0	0	0	8	18	0	0	0	0	6	0	0	0	0	0	0	0	0	0	0	0
Mogibacterium	7	1	3	141	477	1	2024	518	0	0	62	0	0	80	0	1	0	4	0	0	2	0	0	0	0
Moorella	0	12	4	0	0	0	0	220	20	0	1517	0	0	196	0	0	0	0	0	0	0	27	0	34	0
Moraxella	1	2	2	18	2	3	6	2	3	8	0	9	0	5	0	0	0	1	0	0	0	0	0	0	2
Morganella	2	16	15	66	121	3	0	24	7	12	14	12	50	4	193	6	36	10	2	10	3	282	1	242	10
Moritella	0	4	4	14	8	2	2	3	7	2	2	4	0	1	0	0	0	0	0	1	0	0	0	0	1
Motilimonas	14	26	14	38	27	40	30	27	24	26	8	28	1	1	10	3	1	16	4	20	2	13	8	1	9
Murdochiella	0	0	0	0	0	0	0	0	0	0	0	0	0	0	0	0	0	0	0	0	0	0	0	0	0
Muribaculaceae bacterium (no genus in NCBI)	0	0	0	0	0	0	0	0	0	0	0	0	0	0	0	0	0	0	0	0	0	0	0	0	0
Mycobacterium	838	485	820	1498	1963	855	615	825	723	660	486	499	172	520	769	640	1040	491	1653	1647	180	862	216	338	813
Mycobacteroides	40	10	2	22	1	19	25	48	3	3	8	30	0	67	1	0	98	10	0	1	26	5	2	18	8
Mycolicibacterium	0	0	0	0	0	0	0	0	0	0	0	0	0	0	0	0	0	0	0	0	0	0	0	0	0
Mycoplasmopsis	80	14	26	204	218	70	43	32	56	42	31	41	3	19	18	2	0	21	94	124	4	11	154	37	8
Negativicoccus	0	0	0	0	0	0	0	0	0	0	0	0	0	0	0	0	0	0	0	0	0	0	0	0	0
Neisseria	114	21	74	215	1210	66	52	79	87	88	3789	47	27	43	144	716	682	146	314	225	62	37371	115	105	128
Neobacillus	0	3	0	0	0	0	2	72	0	0	0	0	0	2	0	0	0	0	0	28	0	0	0	106	4
Nitrosospira	0	0	0	0	0	0	0	0	0	0	0	0	0	0	0	0	0	0	0	0	0	0	0	0	0
Nocardia	0	0	0	0	0	0	0	0	0	0	0	0	0	0	0	0	0	0	0	0	0	0	0	0	0
Nocardioides	1	4	19	37	41	49	27	39	24	42	5	17	1	24	18	191	102	72	58	52	15	60	0	50	3
Nostoc	13	10	48	77	58	19	16	53	32	12	44	12	0	18	6	6	5	20	35	46	0	45	6	22	21
Novosphingobium	0	0	0	0	28	0	0	0	0	0	0	0	0	0	0	0	0	0	0	0	0	0	0	0	0
Novosphingopyxis	0	0	0	0	0	0	0	0	0	0	0	0	0	0	0	0	0	0	0	0	0	0	0	0	0
Oceanivirga	0	0	0	0	0	0	0	0	0	0	0	0	0	0	0	0	0	0	0	0	0	0	0	0	0
Odoribacter	0	0	0	0	0	0	0	21	26	0	20	0	0	0	0	0	0	0	0	0	0	0	0	0	0
Olegusella	0	0	0	0	0	0	0	0	0	0	34	0	0	0	0	0	0	0	0	0	0	4	0	0	0
Oligella	0	2	0	14	7	9	0	1	0	0	0	0	0	0	0	12	2	0	0	0	0	1627	0	0	0
Olsenella	0	0	0	0	0	0	2	0	0	0	128	8	0	1181	0	0	0	0	0	0	0	0	0	0	0
Oscillospiraceae bacterium (no genus in NCBI)	0	0	0	0	0	0	0	0	0	0	0	0	0	0	0	0	0	0	0	0	0	0	0	0	0
Paenibacillus	183	115	188	326	318	269	152	111	124	137	102	109	30	57	93	189	81	98	358	391	49	180	65	98	143
Paeniglutamicibacter	13	49	25	21	13	35	29	27	42	35	10	5	0	4	1	10	2	1	0	5	4	10	4	1	2
Paenirhodobacter	0	0	0	20	0	0	0	0	0	0	0	0	0	0	0	0	0	4	0	0	0	0	0	0	0
Pandoraea	7	15	22	48	56	35	12	37	28	28	12	25	6	7	23	5	24	42	94	69	10	48	21	25	41
Pantoea	6	2	0	9	0	0	0	0	0	16	4	0	0	0	8	0	0	0	0	19	0	1	0	245	2
Parabacteroides	0	0	0	0	0	0	6	1171	85	0	13110	0	0	0	0	0	0	0	0	0	0	0	0	0	0
Paraburkholderia	0	0	0	0	1	0	1	0	1	1	0	1	0	4	1	3	2	2	37	1	0	1	9	1	1
Paracoccus	0	0	0	0	0	0	0	0	0	0	0	0	0	0	0	0	21	0	0	0	0	0	0	0	5
Paraeggerthella	0	0	0	0	0	0	0	0	0	0	0	0	0	0	0	0	0	0	0	0	0	0	0	0	0
Parasaccharibacter	13	3	2	23	12	11	2	15	11	14	4	1	0	3	11	0	0	4	0	1	2	4	0	2	0
Parasphingopyxis	0	0	0	0	0	0	0	0	0	0	0	0	0	0	0	0	0	0	0	0	0	0	0	0	0
Parvimonas	14	13	22	25	56	12	22	2311	133	23	164	11	17	48	42	79	78	15	81	27	4	5637	14	19	12
Pasteurella	100	44	199	259	645	214	88	186	176	139	43	115	486	173	1209	938	2571	386	29	198	110	2713	99	1384	758
Pectobacterium	0	0	0	0	0	0	0	0	0	0	0	0	0	0	0	0	0	0	0	0	0	0	0	0	0
Pedobacter	129	55	189	657	4222	191	98	124	163	165	64	94	258	88	455	3625	2096	368	695	636	84	179	114	419	148
Pelagivirga	198	110	288	567	622	250	187	288	116	126	242	58	27	150	69	108	525	100	381	1098	41	381	91	64	259
Pelomonas	0	0	0	0	0	0	0	0	0	0	0	0	0	0	0	0	0	0	0	0	0	0	0	0	0
Pelotomaculum	0	20	2	1	0	0	0	138	6	0	421	0	0	463	0	0	0	0	0	0	0	0	0	27	1
Peptoanaerobacter	0	0	0	0	0	0	0	0	25	0	0	0	0	0	0	0	0	0	0	0	0	0	0	0	0
Peptococcaceae bacterium (no genus in NCBI)	0	0	0	0	0	0	0	0	0	0	0	0	0	0	0	0	0	0	0	0	0	12	0	0	0
Peptococcus	0	0	101	0	0	0	0	6	0	0	0	0	2	231	0	0	0	0	0	0	0	10665	0	0	2
Peptoniphilus	747	152	299	681	1156	259	4586	1155272	14643	689	2174173	179	419	8810966	713	785	1151	197	466	226	110	48968	103	34517	1818
Peptostreptococcaceae bacterium (no genus in NCBI)	0	0	12	0	0	0	0	0	0	0	0	0	0	0	0	0	0	0	0	0	0	0	0	0	0
Peptostreptococcus	560	91	53335	356	253	148	218	1572	104126	600	2824693	64	41	3954	188	417	225	124	250	155	1201	30999	29	253	48
Phascolarctobacterium	0	0	0	0	0	0	0	0	0	0	478	0	0	669	0	0	0	0	0	0	0	0	0	1	0
Phenylobacterium	0	0	0	0	0	0	0	0	0	0	0	0	0	0	0	0	0	0	0	0	0	0	0	0	0
Phocaeicola	0	0	12	0	0	0	30	2045	0	0	40	0	0	0	0	0	0	0	0	0	0	0	0	0	0
Photobacterium	0	0	0	0	0	0	0	0	0	0	0	0	0	0	0	0	0	0	0	0	0	1379	0	0	0
Phyllobacterium	42	13	15	57	64	49	42	36	42	72	18	21	39	22	178	242	550	34	175	87	28	41	26	102	21
Planctopirus	1	3	1	1	0	11	0	11	8	1	3	7	0	4	2	0	0	1	12	2	0	3	0	1	7
Planococcus	0	0	0	0	0	0	0	0	0	0	0	0	0	0	0	0	0	0	0	0	0	0	0	0	0
Polaromonas	0	0	0	12	5	0	0	0	0	6	2	0	0	0	0	38	0	2	0	0	0	4	0	9	0
Porphyromonas	674	188	11223	986	2202	379	3299	963076	255504	468	124403	286	1896	349	1645	3092	2816	590	40420	924	358	37464	443	951	380
Prevotella	7656	647	2416	2978	6953	1372	2891	367623	132546	19748	24291597	3873	1364	4356	5102	9164	8015	1930	7354	2322	1492	25432	1273	2608	840
Propionibacterium	0	0	0	0	0	0	0	0	0	0	0	0	0	0	0	0	0	0	0	0	0	225	0	0	5
Propionimicrobium	0	0	0	18	0	0	5	1139	0	0	191	0	4	0	0	0	0	0	0	0	0	5	0	0	0
Proteus	7793	5820	5673	62132	94569	16966	5150	12586	16193	7780	7606	5090	1530	1423	9056	82696	44184	21642	69204	51955	7671	12363	8091	29190	1587
Providencia	0	0	0	0	0	0	0	0	0	0	0	0	0	0	0	0	0	0	0	0	0	0	0	0	0
Pseudoalteromonas	180	13	16	161	424	271	102	66	61	113	2	63	18	8	196	54	18	337	215	296	106	159	599	31	38
Pseudoclavibacter	8	9	12	1873	268	17	5	26	21	15	15	13	3	7	24	1271	185	34	1688	127	6	63	57	170	10
Pseudoflavonifractor	6	0	0	0	0	0	6	3225	9	6	4026	0	0	4156	0	0	0	0	0	0	0	7	0	31	0
Pseudoglutamicibacter	0	0	2	0	0	0	0	39	0	0	0	0	20	0	0	0	0	0	0	0	0	573	0	8	0
Pseudomonas	1561	3280	2099	4050	5656	2098	1290	1678	1487	2245	830	893	1415	899	2461	5391	4024	1367	3844	35185	665	3005	560	1970	1918
Pseudoxanthomonas	0	0	0	0	0	0	0	0	0	0	0	0	0	0	0	0	0	0	0	0	0	0	0	0	0
Psychrobacter	0	0	5	0	0	2	0	0	0	0	0	0	0	0	0	0	2	0	0	0	2	33	0	4	0
Pyramidobacter	0	0	0	0	0	0	0	0	0	0	0	0	0	0	0	0	0	0	0	0	0	0	0	0	0
Pyrinomonas	0	0	0	0	0	0	0	0	0	0	0	0	0	0	0	0	0	0	0	0	0	0	0	0	0
Rahnella	0	0	0	0	0	0	0	0	0	0	0	0	0	0	0	0	0	0	0	0	0	0	0	0	0
Ralstonia	327	378	1575	3697	12571	1822	284	125	1759	2124	502	668	5337	612	7863	17521	16145	2718	7917	8894	546	3287	834	5332	1742
Raoultella	0	0	0	0	0	0	0	0	0	2	0	0	0	0	0	0	0	0	0	0	0	3	0	0	0
Rhizobiales bacterium (no genus in NCBI)	0	0	0	0	0	0	0	0	0	0	0	0	0	0	0	0	0	0	0	0	0	0	0	0	0
Rhizobium	18	19	21	91	276	28	22	21	19	26	13	18	5	17	19	69	24	15	32	29	23	47	16	26	26
Rhodococcus	28	27	4	308	58	0	61	68	0	12	0	10	52	4	0	116	478	0	0	2	0	64	0	2	5
Rhodocyclaceae bacterium (no genus in NCBI)	2	0	0	592	0	0	0	0	0	0	0	0	0	0	0	0	0	0	0	0	0	0	0	0	0
Rhodoferax	0	0	0	0	0	0	0	0	0	0	0	0	0	0	0	176	0	0	0	0	0	8	0	0	0
Rodentibacter	0	0	0	0	0	0	0	0	0	0	0	0	0	0	0	0	0	0	0	0	0	12	0	0	0
Roseburia	0	0	0	0	4	0	0	4	0	1	0	0	0	0	16	0	0	1	0	2	0	0	0	0	0
Roseococcus	0	0	0	0	0	0	0	0	0	0	0	0	0	0	0	0	0	0	0	0	0	0	0	0	0
Roseomonas	0	0	0	0	0	0	0	0	0	0	0	0	0	0	0	0	0	0	0	0	0	0	0	0	0
Rothia	0	0	0	43	0	0	0	0	0	0	765	0	0	7	0	0	0	0	0	0	0	0	0	0	0
Rufibacter	0	0	0	0	0	0	0	0	0	0	0	0	0	0	0	0	0	0	0	0	0	0	0	0	0
Salifodinibacter	66	121	50	219	159	88	71	93	120	104	33	72	7	34	40	5	11	102	13	49	22	35	20	22	48
Salmonella	0	0	0	0	0	0	0	0	0	0	0	0	0	0	82	0	0	0	0	0	0	0	0	0	0
Salmonella enterica (no genus in NCBI)	45	399	112	264	403	177	46	80	73	230	93	59	94	34	223	410	259	78	263	912	87	419	14	1268	78
Sandarakinorhabdus	0	0	0	0	0	0	0	0	0	0	0	0	0	0	0	0	0	0	0	0	0	0	0	0	0
Sanguibacter	0	0	0	0	0	0	0	0	0	0	0	0	0	0	0	0	0	0	0	0	0	0	0	0	0
Sanguibacteroides	20	26	35	85	81	50	33	49	41	31	31	27	3	18	23	24	11	27	83	65	21	70	12	27	32
Sarcina	0	0	0	0	0	0	0	0	0	0	0	0	0	0	0	0	0	0	0	0	0	0	0	0	0
Schaalia	20	21	10	734	34	723	468	5392	480	415	106	123	9087	724	2253	4399	155	58	124	29	17	2327	166	2819	636126
Sediminibacterium	0	0	0	0	0	0	0	0	0	0	0	0	0	0	0	0	0	0	0	0	0	0	0	0	0
Selenomonas	18	0	4	0	12	0	14	641	0	0	247	6	0	11	0	0	0	0	0	0	0	0	0	0	2
Serratia	72	169	153	398	1104	161	85	68	90	184	56	76	363	209	298	905	1061	292	548	579	24	743	12	379	138
Shigella	74	17	56	141	423	60	41	61	88	83	63	66	72	34	286	969	635	137	665	181	38	81	45	426	49
Shimwellia	0	6	0	0	0	0	0	0	0	0	0	0	0	0	34	0	0	0	0	0	0	0	0	6	0
Skermanella	0	0	0	0	0	0	0	0	0	0	0	0	0	0	0	0	0	0	0	0	0	0	0	0	0
Slackia	0	0	0	0	0	0	0	6	0	0	182	8	0	0	0	0	0	0	0	0	0	0	0	0	0
Snodgrassella	0	0	2	0	0	0	0	0	0	6	0	0	0	0	0	63	0	0	0	0	0	43	0	0	4
Sodaliphilus	0	0	0	0	0	0	0	0	0	0	6	0	0	0	0	0	0	0	0	0	0	0	0	0	0
Solobacterium	2	3	4	12	8	5	51	51	4	9	2	5	3	2	6	4	3	5	22	15	1	11	5	4	5
Sphingobacterium	43	43	7	160	0	14	0	113	88	33	9	4	0	2	278	0	3	51	0	37	0	40	154	0	532
Sphingobium	0	4	0	8	0	18	0	0	2	0	0	0	11	0	0	4	0	0	0	0	24	0	0	32	6
Sphingomonas	46	98	217	813	1421	393	21	26	154	245	64	65	646	74	740	2269	723	283	529	903	214	388	319	747	1208
Sporolactobacillus	216	152	238	739	1023	249	213	326	294	253	93	198	100	95	260	247	187	184	1591	1172	123	466	51	292	292
Staphylococcus	10638	1344	2415	6757	13628	3042	270868	198129	12118	2601	55126	1937	1089	10134010	53996	5481	17896	2574	4186	6020	58118	18568	2106	2794	4634
Stenotrophomonas	17	17	28	42	47	25	19	52	24	25	18	12	2	21	24	4	6	30	165	86	4	35	6	25	35
Streptobacillus	0	0	0	0	0	0	0	0	0	0	0	0	0	0	0	0	0	0	0	0	0	0	0	0	0
Streptococcus	2555	1320	1841	3974	4753	2233	2039	5341	83113	3101	433382	1381	26106	15739732	3349	3275	3491	1267	6029	4011	4833	185796	970	1616	1533
Streptomyces	5357	16622	2767	102858	42719	42881	5987	13276	23100	30066	2534	24456	4870	2293	46381	69550	25684	22066	6593	30845	2757	107277	19447	10937	40903
Streptosporangium	115	106	66	163	72	198	96	79	152	154	36	106	8	7	23	2	12	43	200	31	20	24	111	54	36
Synergistaceae bacterium (no genus in NCBI)	7	4	6	471	24	28	11	8	18	14	38	2	7	1	29	29	49	24	54	16	3	2	43	14	12
Tannerella	0	0	0	0	0	0	16	54	0	0	0	0	0	0	0	0	0	0	0	0	0	0	0	0	0
Tepidimicrobium	0	0	0	0	0	0	2	0	0	0	5	0	0	137	0	0	0	0	0	0	0	0	0	19	0
Tepidiphilus	0	0	0	32	0	0	0	0	0	0	0	0	0	0	0	0	0	0	0	68	0	0	0	0	0
Terasakiella	3	5	4	5	2	7	0	2	0	4	0	3	0	0	0	0	0	0	0	2	0	0	0	0	4
Terrisporobacter	0	0	0	0	0	0	0	0	0	0	0	0	0	0	0	0	0	0	0	0	0	0	0	0	0
Thalassospira	76	37	106	247	262	73	55	70	61	61	65	44	18	62	78	71	98	63	377	332	49	102	5	41	71
Thermicanus	0	0	0	49	0	0	0	0	0	0	0	0	0	0	0	0	0	0	0	1	0	0	0	0	0
Thermoleophilia bacterium (no genus in NCBI)	0	0	14	0	0	0	0	0	0	0	0	0	0	0	0	0	0	0	0	0	0	0	0	0	0
Thiotrichales bacterium (no genus in NCBI)	0	4	0	4	0	1	1	5	2	3	0	9	8	4	0	0	0	0	0	0	0	0	0	0	0
Tissierella	17	5	14	51	10	23	11	15	20	12	5	26	0	0	2	4	6	2	4	3	1	3	3	6	1
Tissierellia bacterium (no genus in NCBI)	0	0	0	0	0	0	0	0	0	0	0	0	0	59	0	0	0	0	0	0	0	0	0	0	0
TM7 phylum (no genus in NCBI)	0	0	0	0	0	0	0	0	0	0	0	0	0	6637	0	0	0	0	0	0	0	0	0	0	0
Trabulsiella	0	0	0	0	0	0	0	0	0	0	0	0	0	0	0	0	0	0	0	0	0	0	0	0	0
Treponema	0	0	1	1	1	2	13	0	2	0	0	2	1	1	0	0	1	0	1	3	0	5	0	2	1
Trueperella	260	90	264	801	2102	265	289	729	296	197	235	164	176	294	650	1773	1754	352	2937	718	215	310082	362	465	224
Tyzzerella	0	0	0	0	0	0	4	27	0	0	3	0	0	0	0	0	0	0	0	0	0	0	0	0	0
Unclassified Acetobacteraceae	0	0	0	0	18	0	0	0	0	0	2	0	0	0	0	0	0	0	0	0	0	0	0	0	0
Unclassified Acidaminococcales	0	0	1	0	0	0	0	0	0	0	20	0	0	0	0	0	0	0	0	0	0	0	0	0	0
Unclassified Acidithiobacillia	0	0	0	0	0	0	0	0	0	0	0	0	0	0	0	0	0	0	0	0	0	0	0	0	0
Unclassified Acidobacteria	0	0	6	10	0	0	0	0	0	0	0	0	0	0	0	0	0	0	0	0	0	0	0	0	1
Unclassified Actinobacteria	76	69	181	397	406	91	126	2144	197	169	3599	118	130	14134	163	246	191	146	974	367	42	819	75	95	1976
Unclassified Actinomycetaceae	392	139	356	839	1206	334	602	130860	2106	265	1187	567	531	35476	961	2090	1744	444	2044	614	306	32585	227	758	272
Unclassified Actinomycetales	0	0	0	0	0	0	0	278	25	0	2	26	0	206	0	0	0	0	0	0	0	853	0	0	0
Unclassified Actinomycetia	4719	2607	2016	6963	5286	2579	2640	19359	3741	3657	2656	3803	3881	12912	2165	3001	1814	1900	3343	2145	730	158333	751	1360	117617
Unclassified Aerococcaceae	0	32	0	0	0	0	0	266	0	0	26	0	0	0	0	0	0	0	0	0	0	0	0	0	0
Unclassified Aeromonadaceae	58	83	121	249	106	96	51	69	102	66	55	124	20	29	29	47	13	74	104	235	94	111	17	43	118
Unclassified Aeromonadales	103	114	446	357	165	117	88	197	115	143	290	144	60	304	66	38	50	114	445	535	36	602	22	129	349
Unclassified Alcaligenaceae	16	6	7	27	159	0	4	25	10	12	25	0	9	13	0	0	1	0	0	2	0	1222	0	38	77
Unclassified Alphaproteobacteria	8	23	40	235	301	94	9	58	40	52	134	105	139	533	253	574	218	54	539	359	56	108	21	90	55
Unclassified Aquificae	0	0	0	0	0	0	0	0	0	0	0	0	0	0	0	0	0	0	0	0	0	17	0	0	0
Unclassified Armatimonadetes	0	0	0	1	0	0	0	85	0	0	0	0	0	4652	0	0	0	0	0	0	0	0	0	0	0
Unclassified Atopobiaceae	6	5	947	24	30	5	7	26	6	5	24540	201	2	9672	33	71	50	10	24	11	7	16	0	20	7
Unclassified Bacillaceae	102	106	114	310	234	176	475	208	131	143	649	83	8	2959	93	38	144	62	191	431	44	526	58	71	111
Unclassified Bacillales	629	484	699	1645	1937	832	1543	2850	1690	704	11672	627	153	231836	593	1599	2431	502	1204	1540	459	6154	363	1113	729
Unclassified Bacilli	7477	4712	12035	19279	29030	9049	19754	110368	32833	5077	181396	2959	2748	214206	8609	14268	11820	5003	24070	25472	4094	49823	2975	24414	8918
Unclassified Bacteroidaceae	0	0	0	0	0	0	0	4	243	1	22	0	0	0	0	0	0	0	0	0	0	8	0	0	0
Unclassified Bacteroidales	288	55	912	386	580	132	509	64159	12822	391	498589	144	65	152	232	806	618	202	193	152	180	62300	79	235	90
Unclassified Bacteroidetes	236	120	2120	749	424	224	316	210144	64577	265	25193	174	116	1830	526	1685	950	277	1629	607	116	1866	200	420	186
Unclassified Bacteroidia	17	6	11	8	19	14	18	2998	717	59	11656	16	15	5357	31	61	61	8	58	35	0	92	7	9	10
Unclassified Barnesiellaceae	55	76	32	119	102	95	65	72	71	82	22	54	15	9	73	23	3	42	0	47	23	30	20	22	41
Unclassified Bdellovibrionales	0	0	0	10	0	0	0	0	0	0	0	0	0	0	0	0	0	0	0	0	0	0	0	0	0
Unclassified Betaproteobacteria	130	30	161	229	833	231	166	134	130	158	950	116	196	72858	814	1442	1623	185	198	301	58	343	93	1722	119
Unclassified Bifidobacteriaceae	0	0	0	10	0	0	0	1414	2	0	83	0	14	9	8	0	0	0	0	0	0	135	0	4	416
Unclassified Bifidobacteriales	2	10	11	7	2	6	13	13784	22	6	1342	187	24	30	29	102	117	13	30	9	17	16812	14	36	311
Unclassified Bradyrhizobiaceae	0	0	21	8	9	0	0	1	9	7	0	6	32	4	50	24	74	4	0	1	4	1	0	12	2
Unclassified Brucellaceae	1	2	3	2	1	1	1	2	1	4	2	2	1	1	13	8	25	1	12	3	2	1	1	1	3
Unclassified Burkholderiaceae	282	174	567	1421	4687	825	283	189	586	862	376	428	1328	255	3913	8015	5357	1269	2620	1469	345	2799	609	2925	788
Unclassified Burkholderiales	74	32	148	323	1224	181	162	4591	168	158	38863	116	845	1126214	620	1808	1233	171	181	592	73	629	83	1139	269
Unclassified Campylobacteraceae	0	0	2	0	0	0	0	0	0	0	0	0	0	0	0	0	0	0	0	0	0	47	0	0	0
Unclassified Campylobacterales	2	0	3	4	16	0	1	1	2	1	1	1	1	0	1	6	1	1	1	1	1	10	0	0	2
Unclassified Candidatus Aminicenantes	0	0	18	0	20	0	74	485	41	0	123	4	0	1726	4	2	0	0	4	0	0	406	0	82	2
Unclassified Candidatus Beckwithbacteria	0	0	0	0	0	0	0	2	0	0	145	0	0	0	0	0	0	0	0	0	0	0	0	0	0
Unclassified Candidatus Gracilibacteria	0	0	2	0	0	0	0	0	0	0	1	0	0	0	0	0	0	0	0	0	0	0	0	0	0
Unclassified Candidatus Kryptonia	1	6	10	8	65	0	14	7	3	8	2	0	0	0	0	0	6	0	1	4	0	0	0	0	0
Unclassified Candidatus Peregrinibacteria	0	0	0	0	0	0	3	3	0	0	28	0	0	282	0	0	0	0	0	0	0	73	0	10	0
Unclassified Candidatus Roizmanbacteria	0	1	0	0	0	0	0	0	0	0	0	0	0	0	0	0	0	1	29	0	0	0	0	1	0
Unclassified Candidatus Saccharibacteria	0	0	24	12	70	0	0	27	0	0	2	0	0	1	0	0	0	0	0	0	0	2	0	0	1
Unclassified Candidatus Sumerlaeota	21	16	36	1	16	0	9	41	484	1	18152	54	0	0	54	35	0	5	1	1	0	338	0	0	20
Unclassified Caulobacteraceae	0	0	0	0	0	0	0	0	0	0	0	0	0	0	0	0	0	0	0	0	0	0	0	0	0
Unclassified Caulobacterales	0	0	0	0	0	0	0	0	0	0	0	0	0	0	0	0	0	0	0	0	0	0	0	0	0
Unclassified Chitinophagaceae	0	0	0	0	0	0	0	1	0	0	0	0	0	0	0	0	0	0	0	0	0	0	0	0	0
Unclassified Chitinophagia	0	0	0	0	0	0	0	0	1	0	0	0	0	0	0	0	0	0	0	0	0	0	0	0	0
Unclassified Chlamydiaceae	495	267	938	1197	1494	636	517	1331	697	335	498	294	60	307	531	376	401	310	1261	1467	154	854	201	244	685
Unclassified Chlamydiae	56	79	168	296	350	139	66	93	96	95	99	85	27	70	43	49	34	45	112	250	28	130	54	62	136
Unclassified Chlamydiales	508	215	600	1102	1382	605	367	697	407	435	364	257	100	287	263	429	292	250	1401	1190	130	675	166	296	531
Unclassified Chlamydiia	255	138	419	721	647	405	201	350	207	291	148	133	41	128	233	67	244	253	529	762	75	473	185	85	268
Unclassified Chloroflexi	0	0	0	2	0	0	0	0	3	0	11	0	0	192	0	0	0	0	0	0	0	12	0	0	1
Unclassified Chromatiaceae	21	12	9	6	3	8	11	5	14	12	7	4	0	3	7	1	5	5	0	1	4	1	30	0	16
Unclassified Chromatiales	5	8	6	9	13	7	5	6	8	16	2	20	9	18	96	59	69	10	84	41	93	59	17	42	9
Unclassified Chromobacteriaceae	1	1	2	3	3	1	1	3	0	2	0	1	0	0	3	5	6	1	6	1	1	0	3	1	0
Unclassified Clostridia	71	16	186	270	281	61	1120	201813	6025	82	211700	39	19	19328	34	129	62	22	189	48	169	15802	20	7796	71
Unclassified Clostridiaceae	0	0	2	1	0	0	3	14	5	0	215	0	1	1064	10	0	89	0	0	0	0	1340	0	0	27
Unclassified Comamonadaceae	472	100	133	322	1623	228	400	225	333	252	85	181	521	111	1523	2947	2711	572	1481	583	210	264	175	907	188
Unclassified Coprobacillaceae	30	8	25	41	5	9	3	6	3085	3	5	1	1	4	1	4	6	2	1	6	1	14	1	1	2
Unclassified Coriobacteriaceae	0	4	22	0	0	0	23	297	30	3	2051	0	0	6790	0	0	0	0	0	0	0	3534	0	6	0
Unclassified Coriobacteriales	15	1	172	4	11	1	9	174	2	1	2237	38	16	19960	17	40	63	7	76	10	14	6	12	24	3
Unclassified Coriobacteriia	8	6	70	16	2	10	0	198	1	4	8390	7	1	37588	15	18	122	0	49	15	2	24	11	16	8
Unclassified Corynebacteriaceae	4	11	20	196	1	7	13	44	11319	78	26	13	66	181	288	1	10	0	6	15	19	5333	1	14	1010
Unclassified Corynebacteriales	45	59	72	261	136	320	167	891	186	103	50	103	1992	518	407	273	121	152	112	85	32	4248	45	1188	296428
Unclassified Cyanobacteria	44	15	33	53	56	13	11	28	25	25	28	27	7	25	2	7	17	20	13	94	10	48	6	16	64
Unclassified Cyclobacteriaceae	87	165	287	234	92	99	46	257	96	49	147	156	67	157	51	52	21	16	0	64	96	229	16	20	355
Unclassified Cytophagales	0	0	4	0	0	0	0	1	0	0	5	0	0	0	0	0	0	0	0	0	0	0	0	0	0
Unclassified Deinococcus-Thermus	0	2	0	33	3	13	0	4	10	0	4	3	0	1	0	15	25	0	35	21	1	6	1	4	0
Unclassified Deltaproteobacteria	0	0	0	0	0	0	4	115	0	0	214	0	0	66	0	0	0	0	0	0	0	157	0	0	18
Unclassified Dermabacteraceae	4	567	27	123	52	5	3	3193	12	3	9	9	67	4612	25	2	3	1	1	6	36	363	0	5	54
Unclassified Desulfobacteraceae	20	42	22	17	2	37	31	23	45	24	7	12	0	2	18	4	0	2	0	5	1	6	9	0	15
Unclassified Desulfobacterales	0	0	0	0	0	0	0	0	0	0	0	0	0	0	0	0	0	0	0	0	0	0	0	0	0
Unclassified Dictyoglomi	0	0	0	0	0	0	0	42	0	0	0	0	0	0	0	0	0	0	0	0	0	0	0	0	0
Unclassified Eggerthellaceae	64	12	77	124	243	62	93	28779	60	137	163176	22	90	26609	270	442	345	83	309	88	55	133	82	118	40
Unclassified Eggerthellales	0	0	0	0	0	0	0	0	0	0	406	0	0	1229	0	0	0	0	0	0	0	0	0	0	0
Unclassified Enterobacterales	3014	2802	2371	11878	69700	9044	3614	4629	6891	3661	3260	4459	38337	7394	21266	97447	62304	13248	31354	20520	4997	18390	21014	24608	16761
Unclassified Enterobacteriaceae	1919	2945	4143	10749	23308	5041	1348	1578	7550	4580	480665	1567	3497	2387	8904	22411	15341	3146	10794	10664	1230	23872	1443	57151	2451
Unclassified Enterococcaceae	319	201	118	210	104	379	111	483	155	336	423	106	72	98	59	54	20	130	191	176	35	77	266	118	54
Unclassified Entomoplasmatales	0	0	0	0	0	0	0	0	0	0	70	0	0	2343	0	0	0	0	0	0	0	12	0	0	0
Unclassified Epsilonproteobacteria	0	0	0	0	0	0	0	0	0	0	0	0	0	0	0	0	0	0	0	0	0	0	0	0	0
Unclassified Erwiniaceae	0	0	0	0	0	0	0	0	0	0	0	0	0	0	0	0	0	0	0	0	0	0	0	3	0
Unclassified Erysipelotrichaceae	0	0	2	0	0	0	26	58	12	0	8	0	0	0	0	0	0	0	0	0	0	28	0	0	0
Unclassified Erysipelotrichales	0	7	0	31	8	2	12	20	11266	3	2500	0	0	3582	0	0	2	0	0	6	0	597	0	0	0
Unclassified Erysipelotrichia	0	0	0	0	0	0	0	0	25	0	0	0	0	0	0	0	0	0	0	0	0	0	0	0	0
Unclassified Eubacteriaceae	20	1	0	1	22	0	269	69	0	0	2	0	0	0	0	0	0	0	0	0	0	22	0	0	0
Unclassified Eubacteriales	334	303	1967	312	362	95	1549	95903	58455	222	955389	81	579	176608	633	261	223	82	296	75	638	217491	50	33216	194
Unclassified Fibrobacteria	0	0	0	0	0	0	0	0	0	0	55	0	0	0	0	0	0	0	0	0	0	0	0	0	0
Unclassified Firmicutes	1420	3958	7175	2025	4849	1260	17323	324471	64942	1302	1568055	766	1037	2231776	2707	4571	4034	1021	2488	1786	1182	80696	505	50325	1734
Unclassified Flavobacteriaceae	21	19	20	59	9	37	44	210	30	12	15	28	1	5239	2	2	15	4	97	49	19	30	0	50	30
Unclassified Flavobacteriales	0	0	0	120	0	0	6	67	2	0	30	2	0	5	1	0	0	0	0	0	0	0	0	16	0
Unclassified Flavobacteriia	3	2	12	59	1	6	2	29	4	5	2	3	1	3	2	1	4	3	12	7	3	5	2	0	2
Unclassified Fusobacteria	0	2	0	4	8	0	18	14	263	3	3741	0	12	4163	0	0	0	0	0	0	5	4105	0	13	0
Unclassified Fusobacteriales	0	0	0	0	0	0	0	0	0	0	2	0	0	0	0	0	0	0	0	0	0	0	0	0	0
Unclassified Fusobacteriia	0	0	0	0	0	0	0	0	0	0	0	0	0	0	0	0	0	0	0	0	0	63	0	0	0
Unclassified Gammaproteobacteria	1520	933	1989	4462	8194	2206	1136	4847	1680	1744	10949	1074	1044	11200	4835	10331	10233	2177	10422	4871	864	1249087	885	6937	2420
Unclassified Gemmatimonadetes	0	0	0	0	0	0	0	0	0	0	20	0	0	0	0	0	0	0	0	0	0	0	0	0	0
Unclassified Halanaerobiales	0	0	6	0	0	0	0	0	11	0	144	0	0	0	0	0	0	0	0	0	0	0	0	0	0
Unclassified Helicobacteraceae	0	0	0	0	0	0	0	0	0	0	0	0	0	0	0	0	0	0	0	0	0	31	0	0	0
Unclassified Holophagaceae	0	0	0	0	0	0	0	0	0	0	0	0	0	0	0	0	0	0	0	0	0	0	0	0	0
Unclassified Hymenobacteraceae	0	0	0	0	0	0	0	0	0	0	0	0	0	0	0	0	0	0	0	0	0	0	0	0	0
Unclassified Hyphomicrobiales	92	17	63	331	768	165	59	56	113	93	39	9	3	59	99	842	275	110	425	155	26	105	2	164	12
Unclassified Intrasporangiaceae	0	0	0	0	0	0	0	0	0	0	0	0	0	0	0	0	0	0	0	0	0	4	0	0	0
Unclassified Kineosporiales	0	0	0	0	0	0	0	0	0	0	0	0	0	0	0	0	0	0	0	0	0	0	0	0	0
Unclassified Lachnospiraceae	32	15	88	7	103	2	25	146	139	3	1652	1	3	1754	5	19	14	6	17	18	8	518	1	6	5
Unclassified Lactobacillaceae	118	175	122	281	260	125	118	280	122	110	800	112	20	209	59	85	51	48	236	295	60	202	80	60	135
Unclassified Lactobacillales	2221	2028	4424	5488	10579	2512	1604	5439	2440	2100	8672	1288	801	57905	1925	3985	5303	1551	17385	18742	1290	10802	1026	3185	5266
Unclassified Legionellales	0	0	0	0	0	0	0	0	0	0	539	0	0	1594	0	0	0	2	0	0	0	0	0	0	0
Unclassified Leptospiraceae	20	2	15	25	49	5	1	4	7	4	2	7	0	0	4	8	0	9	2	1	0	2	1	17	12
Unclassified Leptotrichiaceae	0	0	0	0	0	0	0	0	0	0	5	0	0	2	0	0	0	0	0	0	0	0	0	0	0
Unclassified Listeriaceae	0	0	0	0	0	0	0	0	0	0	0	0	0	0	0	0	0	0	0	0	0	0	0	0	0
Unclassified Marinilabiliales	3	11	23	17	9	7	6	9	16	6	15	4	0	11	8	0	1	5	9	36	3	24	3	20	25
Unclassified Methylacidiphilaceae	0	0	0	0	0	0	0	1	0	0	0	0	0	0	0	0	0	0	0	0	0	8	0	0	0
Unclassified Methylacidiphilae	0	0	54	0	0	0	0	3	14	0	92	0	0	7	0	0	0	0	0	0	0	22	0	0	0
Unclassified Methylobacteriaceae	4	4	0	0	46	0	0	0	0	5	0	0	0	0	16	0	0	0	0	49	0	2	0	0	3
Unclassified Methylocystaceae	0	0	0	0	0	0	0	0	0	0	0	0	0	0	0	0	0	0	0	0	0	0	0	0	0
Unclassified Microbacteriaceae	2	2	1	122	3	0	0	0	0	2	2	6	0	2	0	0	0	0	0	1	28	315	0	0	1
Unclassified Micrococcaceae	0	0	2	22	129	4	4	86	2	0	2	0	171	0	0	0	0	0	0	1	2	1947	0	6	2
Unclassified Micrococcales	10	431	3	300	6	2	24	1421	20	5	1	39	24	4090	0	0	3	8	200	12	15	1249	6	2	511
Unclassified Mollicutes	0	0	1	0	0	0	0	1	4	0	1	0	0	256	0	0	0	0	0	0	0	0	0	0	0
Unclassified Moraxellaceae	142	114	219	327	405	164	139	176	211	198	149	298	90	172	192	202	229	134	925	462	57	420	62	91	361
Unclassified Morganellaceae	0	1	10	2	8	0	2	3	0	4	4	7	0	262	55	20	11	8	2	6	0	170	0	143	7
Unclassified Muribaculaceae	1	1	2	2	1	2	4	197	1	2	6	0	0	114	0	0	1	0	6	0	0	1	0	0	0
Unclassified Mycobacteriaceae	36	33	44	93	49	33	52	54	46	44	34	27	26	28	67	94	23	32	34	106	11	83	85	19	57
Unclassified Mycoplasmataceae	1	3	1	2	0	1	0	1	1	1	0	0	0	0	0	1	0	0	0	2	0	0	1	1	0
Unclassified Mycoplasmatales	21	25	13	15	42	28	14	5	32	28	7	6	0	1	3	1	1	1	3	4	0	4	1	2	7
Unclassified Negativicutes	6	0	0	0	0	0	0	0	82	3	37351	0	0	212703	0	0	4	0	0	0	0	97	0	10	0
Unclassified Neisseriaceae	12	5	10	38	129	16	17	20	31	11	204	15	38	17	74	383	144	42	140	52	16	10486	41	24	14
Unclassified Neisseriales	0	0	0	0	0	0	0	0	0	0	547	0	0	0	0	0	0	0	0	0	0	116	0	0	0
Unclassified Nitrospira	0	0	4	0	0	0	0	244	11	0	548	0	0	219	0	0	0	0	0	0	0	0	0	1	0
Unclassified Nitrospirae	0	0	0	0	0	0	0	11	2	0	0	0	0	0	0	0	0	0	0	0	0	0	0	0	0
Unclassified Nocardiaceae	10	10	11	21	12	7	5	8	8	8	2	2	12	8	6	21	19	22	38	28	5	14	7	11	281
Unclassified Nocardioidaceae	0	0	0	6	7	0	6	0	0	0	0	0	0	0	0	0	0	0	0	0	0	0	0	0	0
Unclassified Nostocaceae	256	100	202	452	409	213	153	209	122	137	152	71	27	86	142	71	100	76	286	435	36	123	20	36	156
Unclassified Nostocales	61	3	51	107	165	27	31	79	22	28	67	23	2	75	49	7	78	29	150	88	12	86	54	23	86
Unclassified Odoribacteraceae	0	0	0	0	11	0	0	0	0	0	0	0	0	0	0	0	0	0	0	0	0	0	0	0	0
Unclassified Orbaceae	0	0	0	0	0	0	0	0	0	0	2	0	0	0	0	0	0	0	0	0	0	0	0	0	0
Unclassified Oscillospiraceae	0	0	0	0	0	0	7	186	3	0	713	0	0	81	0	0	0	0	0	0	0	438	0	0	0
Unclassified Oxalobacteraceae	0	0	0	24	3	0	0	0	0	0	0	0	0	0	0	0	0	0	0	0	0	0	0	0	0
Unclassified Paenibacillaceae	6	0	6	1	0	0	77	15988	80	5	25116	0	0	1515	0	0	2	0	0	0	0	234	0	105	7
Unclassified Pasteurellaceae	44	11	15	90	263	28	28	226	47	69	66	30	73	189	420	339	638	111	415	92	38	221314	54	221	44
Unclassified Pasteurellales	9	2	5	13	3	5	3	6	11	10	3	17	1	0	0	1	0	11	1	0	0	78	4	2	3
Unclassified Pectobacteriaceae	4	4	2	8	15	12	6	1	8	12	2	14	1	2	8	1	3	4	1	1	0	11	20	9	3
Unclassified Peptococcaceae	0	0	33	0	0	0	0	7	2	0	48	0	0	7	0	0	0	0	0	0	0	145	0	0	0
Unclassified Peptoniphilaceae	314	466	264	228	674	89	1156	111471	9966	151	381005	191	468	747456	647	991	1040	229	616	222	130	9203	155	3529	273
Unclassified Peptostreptococcaceae	34	30	1752	136	140	73	110	58	6938	53	147016	48	13	19	39	30	71	29	18	31	48	5584	77	45	33
Unclassified Planctomycetaceae	5	7	5	6	2	8	0	2	2	5	5	1	0	2	0	0	0	0	1	1	7	3	0	2	2
Unclassified Planctomycetes	0	0	15	0	10	0	0	197	2	0	38	10	0	0	0	9	0	1	1	0	0	0	0	0	0
Unclassified Planctomycetia	1	4	9	1	11	4	1	4	6	2	1	1	2	1	4	26	10	1	24	7	10	3	2	1	4
Unclassified Planococcaceae	0	0	0	39	0	0	0	0	0	0	0	0	0	0	0	0	0	0	0	0	0	0	0	0	0
Unclassified Porphyromonadaceae	0	0	15	12	0	0	41	9073	653	0	2281	0	12	0	0	0	0	0	0	0	0	18	0	0	0
Unclassified Prevotellaceae	102	3	9	40	58	2	14	3990	140	55	167861	3	0	0	1	10	2	12	0	1	2	40	1	8	2
Unclassified Promicromonosporaceae	0	0	0	74	0	0	0	0	0	0	0	0	0	0	0	0	0	0	0	0	0	0	0	0	0
Unclassified Propionibacteriaceae	292	55	185	732	1083	216	735	583	173	112	86	906	1803	219	460	1283	1750	463	3917	2538	205	251	250	1410	252
Unclassified Propionibacteriales	0	0	4	0	0	1	17	1733	7	1	103	0	0	94	1	8	4	0	2	0	0	485749	0	247	0
Unclassified Proteobacteria	5597	2477	2704	6027	9695	3635	3554	3091	4163	4518	10408	2730	3997	36497	4276	7769	7190	2704	8365	3824	1104	9649	1713	4162	2474
Unclassified Pseudomonadaceae	145	113	221	425	456	191	154	210	214	153	113	132	101	119	123	165	107	120	781	658	91	317	60	178	265
Unclassified Pseudomonadales	998	702	1088	2424	2901	1286	741	1130	948	809	598	623	276	479	926	1792	1370	744	4027	3548	509	1598	563	682	1444
Unclassified Rhodobacteraceae	59	59	85	320	462	130	61	146	109	87	64	74	10	94	40	80	128	48	700	372	33	147	83	139	121
Unclassified Rhodobacterales	6	12	25	51	66	24	17	14	31	17	10	27	0	5	15	86	0	27	63	85	19	44	1	13	25
Unclassified Rhodocyclales	12	4	2	3	0	1	0	0	1	1	1	1	0	0	1	0	0	0	0	0	0	0	0	0	0
Unclassified Rhodospirillaceae	0	0	0	0	0	0	0	21	0	0	37	0	2	28	0	0	0	0	0	0	0	17	0	0	187
Unclassified Rhodospirillales	167	69	203	484	789	188	167	163	144	172	209	74	36	282	98	110	142	80	428	498	70	290	127	73	173
Unclassified Rikenellaceae	0	0	0	0	0	0	0	22	0	0	33	0	0	0	0	0	0	0	0	0	0	0	0	0	0
Unclassified Salinisphaeraceae	0	0	0	0	0	0	0	0	0	0	0	0	0	0	0	0	0	0	0	0	0	0	0	0	0
Unclassified Selenomonadales	0	0	0	0	0	0	0	0	0	0	3	0	0	0	0	0	0	0	0	0	0	0	0	0	0
Unclassified Sphingobacteriaceae	21	3	3	27	6	2	2	3	2	1	4	1	1	1	1	3	2	3	6	6	4	3	1	1	7
Unclassified Sphingobacteriales	28	14	19	28	26	19	11	19	10	14	9	15	8	13	9	6	13	4	37	21	8	16	7	9	19
Unclassified Sphingobacteriia	62	16	29	51	80	5	6	17	28	14	13	49	49	46	193	253	193	32	192	51	35	33	32	62	42
Unclassified Sphingomonadaceae	8	6	56	154	26	74	0	2	0	30	7	6	176	7	68	208	218	11	72	83	8	53	0	53	53
Unclassified Sphingomonadales	0	0	9	33	94	7	16	0	0	0	0	5	30	1	10	4	106	12	0	20	0	6	0	14	12
Unclassified Spirochaetaceae	0	0	0	0	0	0	0	0	47	0	0	0	0	0	0	0	0	0	0	0	0	0	0	29	0
Unclassified Spirochaetales	0	0	0	0	0	0	0	0	0	0	0	0	0	0	0	0	0	0	0	0	0	25	0	0	0
Unclassified Spirochaetes	0	0	0	0	0	0	0	0	0	0	0	0	0	0	0	0	0	0	0	0	0	0	0	0	0
Unclassified Spirochaetia	19	23	22	82	41	20	8	42	15	22	85	23	2	2163	21	24	10	43	48	68	5	62	2	5	45
Unclassified Sporolactobacillaceae	35	17	34	93	127	31	31	38	34	31	10	26	9	7	49	11	42	31	136	94	10	42	5	16	50
Unclassified Staphylococcaceae	311	187	466	882	1029	340	441	2983	638	296	7258	157	53	5600	285	339	271	185	621	904	127	1014	87	310	371
Unclassified Streptococcaceae	88	76	154	208	368	122	80	189	726	103	1245	67	40	39747	39	34	94	64	218	357	28	408	16	78	81
Unclassified Streptomycetaceae	22	13	15	62	142	9	10	18	19	6	2	39	5	13	15	35	26	168	46	31	3	79	18	7	181
Unclassified Streptomycetales	2	4	3	23	3	5	6	46	28	13	231	4	134	18	53	50	0	10	1	2	48	202	1	38	15958
Unclassified Streptosporangiales	58	53	47	124	72	81	74	72	73	50	40	65	1	23	55	0	0	33	4	66	32	40	13	12	60
Unclassified Tannerellaceae	34	1	201	4	47	0	94	138	10	18	448	4	0	5	0	0	0	0	0	0	0	2337	0	0	0
Unclassified Tepidanaerobacteraceae	0	0	0	0	0	0	0	0	0	0	129	0	0	0	0	0	0	0	0	0	0	0	0	0	0
Unclassified Thermoanaerobacteraceae	0	0	0	0	6	0	7	354	49	2	634	0	0	610	0	0	0	0	0	0	0	1	0	160	0
Unclassified Thermoleophilia	0	0	10	0	0	0	0	0	0	0	0	0	0	0	0	0	0	0	0	0	0	0	0	0	0
Unclassified Thermomonosporaceae	26	9	25	36	30	24	21	28	16	13	8	10	1	10	2	9	1	8	0	3	16	13	3	9	34
Unclassified Thermosediminibacterales	0	0	0	0	0	0	0	0	0	0	134	0	0	0	0	0	0	0	0	0	0	0	0	0	0
Unclassified Thiotrichaceae	0	0	0	0	0	0	0	0	0	0	0	0	0	0	0	0	0	0	0	0	0	0	0	0	0
Unclassified Tissierellales	0	4	2	3	0	7	31	3846	810	12	18512	6	0	24320	3	0	0	3	0	0	10	482	0	88	3
Unclassified Tissierellia	10	33	53	26	2	3	165	29549	3678	8	83765	42	28	76993	10	0	0	0	0	2	2	2703	0	188	4
Unclassified Veillonellaceae	178	92	288	181	158	128	68	136	142	95	96635	55	17	150256	43	62	55	58	302	171	15	163	19	45	37
Unclassified Veillonellales	4	1	0	18	0	0	0	60	686	13	90254	43	9	98065	0	0	0	0	12	0	0	1768	2	0	29
Unclassified Verrucomicrobia	0	0	0	0	0	0	0	0	0	0	0	0	0	0	0	0	0	0	0	0	0	0	0	0	0
Unclassified Vibrionaceae	0	256	0	0	0	0	0	0	0	32	0	0	0	0	0	0	0	0	0	48	0	61	0	0	0
Unclassified Vibrionales	0	0	0	0	0	0	0	0	0	0	0	0	0	0	0	0	0	0	0	0	0	0	0	0	0
Unclassified Weeksellaceae	4	1	11	642	86	3	6	98	4	44	91879	3	0	0	1	0	0	0	0	2	37	15104	0	0	8
Unclassified Xanthomonadaceae	12	12	11	26	26	14	6	25	23	15	15	22	0	1	26	67	43	29	4	24	11	45	12	34	7
Unclassified Yersiniaceae	0	4	2	2	0	0	6	0	0	1	0	0	0	0	2	0	14	0	0	17	0	12	0	583	0
Ureaplasma	0	0	0	0	0	0	0	12	0	0	9	0	0	81	0	0	0	0	0	0	0	0	0	0	0
Urinicoccus	0	0	0	0	0	0	0	4	21	0	19	0	0	26953	0	0	0	0	0	0	0	26	0	0	12
Vagococcus	105	56	36	150	175	111	91	63	77	97	25	63	1	19	39	11	33	51	54	71	16	22	43	9	32
Varibaculum	191	37	72	126	453	87	178	856	133	78	97	71	169	68	550	1005	871	172	872	176	134	120	102	347	65
Variovorax	0	0	1	0	0	0	0	0	2	0	1	2	0	0	0	0	0	0	0	0	0	0	0	0	0
Veillonella	643	63	119	549	557	85	207	272	7925	1792	7165204	587	610	24068175	393	750	568	113	452	227	67	23435	66	254	104
Veillonellaceae bacterium (no genus in NCBI)	0	4	0	13	4	8	0	1	5	1	1	0	0	0	3	0	1	1	0	1	1	13	0	3	1
Vibrio	354	713	994	3839	8477	1560	259	826	1966	698	374	858	815	189	1379	7735	5234	1592	2281	4053	2230	5172	285	5760	579
Weizmannia	0	1	1	0	0	0	0	0	0	0	0	2	0	0	0	26	0	0	0	264	0	0	0	0	0
Wenyingzhuangia	5	22	11	71	58	9	5	4	32	14	2	14	0	4	4	0	2	14	1	1	1	6	7	13	8
Xanthomonas	18	34	9	41	15	13	20	25	28	30	9	30	13	10	5	0	0	8	0	28	4	10	1	29	15
Xenorhabdus	0	0	0	0	0	0	0	0	0	0	0	2	0	0	0	0	0	0	0	0	0	21	0	12	0
Xylanimonas	0	0	0	0	0	0	0	0	0	0	0	0	0	0	0	0	0	0	0	0	0	0	0	0	0
Xylophilus	23	8	15	23	45	49	27	17	23	17	5	13	2	7	16	6	8	5	2	7	8	18	3	40	9
Yersinia	0	0	0	0	0	0	0	0	0	0	0	0	0	0	0	0	0	0	0	2	0	138	0	0	2
Yokenella	0	0	0	0	0	0	0	0	0	8	0	4	0	0	0	51	0	0	35	0	0	0	0	0	0
Zobellia	42	34	72	100	215	50	29	64	47	43	41	24	1	11	30	3	3	35	106	117	19	46	25	20	36
Zoogloea	0	0	0	22	0	0	0	0	8	2	0	0	0	0	10	0	0	4	0	7	0	5	0	40	0

## Sheet: Biofilm Taxa
	40_RNA	14_RNA	41_RNA	17_RNA	19_RNA	20_RNA	21_RNA	42_RNA	23_RNA	24_RNA	25_RNA	7_RNA	34_RNA	39_RNA	8_RNA	32_RNA	12_RNA	4_RNA	11_RNA	27_RNA	9_RNA	26_RNA	3_RNA	44_RNA	36_RNA
Acidovorax	0	0	0	0	0	0	0	0	0	0	0	0	0	0	0	0	0	0	0	0	0	0	0	0	0
Actinomyces	0	0	0	0	0	0	0	0	0	0	0	0	0	0	0	0	0	0	0	0	0	0	0	0	0
Actinotignum	0	0	0	0	0	0	0	0	0	0	2	0	0	0	0	0	0	0	0	0	0	0	0	0	0
Afipia	0	0	0	0	0	0	0	0	0	0	0	0	0	0	0	0	0	0	0	0	0	0	0	0	0
Aggregatibacter	0	0	0	0	0	0	0	0	0	0	0	1	0	0	0	0	0	1	0	0	0	853	0	0	0
Anaerococcus	6	0	4	2	15	0	39	4720	449	5	19612	1	5	60142	5	13	8	0	4	0	0	434	0	529	0
Aquabacterium	0	0	0	0	0	0	0	0	0	0	0	0	0	0	0	0	0	0	0	10	5	0	0	0	0
Atopobium	2	2	16	11	7	2	3	1	2	3	266	1	0	0	0	0	0	0	0	0	0	0	0	0	0
Bacillus	0	0	0	0	0	0	0	0	0	0	0	0	0	0	0	0	0	0	0	0	0	0	0	0	0
Bacteroides	0	0	0	0	0	0	0	0	0	0	0	0	0	0	0	0	0	0	0	0	0	0	0	0	0
Bosea	0	0	0	0	0	0	0	0	0	0	0	0	0	0	0	0	0	0	0	0	0	0	0	0	0
Campylobacter	0	0	6	0	0	0	0	0	0	0	0	0	0	0	0	0	0	0	0	0	0	0	0	0	0
Chlamydia	0	0	0	0	0	0	0	0	0	0	0	0	0	0	0	0	0	0	0	0	0	0	0	0	0
Citrobacter	0	10	0	0	6	2	0	0	0	0	0	0	0	0	0	14	0	16	0	0	6	0	0	0	0
Corynebacterium	0	0	0	0	0	14	6	79	8	12	2	0	323	37	0	98	0	0	0	0	0	520	0	32	16575
Cupriavidus	53	50	141	255	962	191	60	24	114	187	36	94	299	76	890	3829	1416	226	318	218	44	251	37	906	121
Dermabacter	0	0	0	0	0	0	0	22	0	0	0	0	0	61	0	0	0	0	0	0	0	1	0	0	0
Dialister	0	0	6	0	0	0	0	0	0	0	521	0	0	0	0	0	0	0	0	0	0	0	0	0	0
Eggerthia	8	5	7	8	24	4	7	17	1282	13	17	2	1	2	7	10	10	2	12	6	0	2	0	2	4
Enterobacter	0	0	0	0	11	0	0	0	0	0	0	0	0	0	0	0	0	0	0	0	0	0	0	0	0
Enterococcus	0	55	0	0	0	3	0	17	0	0	0	0	0	0	0	0	0	0	0	0	0	0	0	12	0
Escherichia	20	139	668	1297	4275	688	40	10	389	567	295	80	434	98	1324	2220	1772	401	1434	886	76	356	97	1953	189
Fannyhessea	0	0	0	0	0	0	0	0	0	0	0	0	0	0	0	0	0	0	0	0	0	0	0	0	0
Finegoldia	1	24	43	0	0	2	68	1544	187	4	18184	2	20	2320	0	0	0	0	0	1	0	45	0	213	29
Gordonibacter	0	0	0	0	0	0	0	0	0	0	37	0	0	0	0	0	0	0	0	0	0	0	0	0	0
Helcococcus	0	0	0	0	0	0	0	0	0	0	0	0	0	0	0	0	0	0	0	0	0	60	0	0	0
Klebsiella	0	5	0	0	0	0	0	0	0	0	0	0	0	0	0	0	0	0	0	6	0	0	0	0	0
Lactobacillus	0	0	0	0	0	0	0	0	0	0	0	0	0	0	0	0	0	0	0	0	0	0	0	0	0
Limosilactobacillus	0	0	0	0	0	0	0	0	0	0	0	0	0	0	0	0	0	0	0	0	0	0	0	0	0
Listeria	0	0	0	0	0	0	0	0	0	0	0	0	0	0	0	0	0	0	0	0	0	0	0	0	0
Morganella	0	0	0	0	0	0	0	0	0	0	0	0	0	0	0	0	0	0	0	0	0	0	0	0	0
Mycobacterium	0	0	0	0	0	0	0	0	0	0	0	0	0	0	0	0	0	0	0	0	0	0	0	0	0
Neisseria	0	0	0	0	0	0	0	0	0	0	0	0	0	0	0	0	0	0	0	0	0	206	0	0	0
Oligella	0	0	0	0	0	0	0	0	0	0	0	0	0	0	0	0	0	0	0	0	0	0	0	0	0
Pasteurella	0	0	0	0	0	0	0	0	0	0	0	0	0	0	0	0	0	0	0	0	0	12	0	0	0
Peptococcus	0	0	0	0	0	0	0	0	0	0	0	0	0	0	0	0	0	0	0	0	0	0	0	0	0
Peptoniphilus	0	0	0	0	0	0	13	2228	10	8	4402	0	0	11219	0	0	0	0	0	0	0	64	0	24	0
Peptostreptococcus	0	0	189	0	0	0	0	0	220	0	5514	0	0	0	0	0	0	0	0	0	0	26	0	0	0
Porphyromonas	0	0	55	0	0	0	48	5861	1326	6	399	0	7	0	0	0	0	0	0	0	0	151	0	0	0
Prevotella	10	0	0	0	2	1	8	2401	902	31	128492	30	0	0	0	0	0	0	0	0	0	68	0	0	0
Pseudomonas	32	0	22	29	43	20	0	0	0	2	0	0	40	3	42	72	115	10	0	0	0	40	1	4	16
Ralstonia	22	2	19	119	190	59	10	0	23	101	18	23	49	4	268	580	565	45	426	172	22	72	0	122	43
Salmonella enterica (no genus in NCBI)	0	8	2	2	2	2	0	3	0	4	0	2	0	0	0	20	13	0	0	2	0	0	0	0	0
Serratia	0	11	1	0	0	10	0	0	0	0	0	0	0	5	0	63	37	6	0	2	0	17	0	43	7
Solobacterium	0	0	0	0	0	0	0	0	0	0	0	0	0	0	0	0	0	0	0	0	0	0	0	0	0
Sphingomonas	0	0	4	4	0	0	0	0	0	0	0	0	0	0	30	200	22	0	0	3	0	0	0	0	0
Staphylococcus	21	1	0	0	0	0	263	193	6	0	13	0	1	19127	30	4	6	0	0	0	56	0	0	0	4
Streptococcus	1	0	4	2	1	0	6	5	728	1	1365	0	173	65741	6	12	16	0	9	3	14	1394	1	2	2
Trabulsiella	0	0	0	0	0	0	0	0	0	0	0	0	0	0	0	0	0	0	0	0	0	0	0	0	0
Trueperella	0	0	0	16	0	0	0	22	0	0	2	2	0	4	0	0	0	0	0	50	0	2096	0	0	0
Unclassified Actinomycetaceae	0	0	1	0	0	0	0	539	8	0	2	2	0	164	0	0	0	0	0	0	0	145	0	0	0
Unclassified Actinomycetia	0	0	0	34	0	0	0	7	0	0	0	13	16	14	0	0	14	0	0	0	0	82	0	15	0
Unclassified Atopobiaceae	0	0	0	0	0	0	0	0	0	0	0	0	0	0	0	0	0	0	0	0	0	0	0	0	0
Unclassified Bacteroidales	0	0	0	0	0	0	0	32	0	0	201	0	0	0	0	0	0	0	0	0	0	0	1	0	0
Unclassified Bacteroidetes	0	0	0	0	0	0	0	0	0	0	0	0	0	0	0	0	0	0	0	0	0	0	0	0	0
Unclassified Bradyrhizobiaceae	0	0	0	0	0	0	0	0	0	0	0	0	0	0	0	0	0	0	0	0	0	0	0	0	0
Unclassified Burkholderiaceae	0	2	7	38	34	4	0	0	6	18	2	0	2	0	10	0	58	4	0	3	0	15	0	20	6
Unclassified Burkholderiales	0	0	0	0	0	8	0	0	0	0	0	0	50	0	0	0	36	0	0	0	0	0	0	0	0
Unclassified Campylobacteraceae	0	0	0	0	0	0	0	0	0	0	0	0	0	0	0	0	0	0	0	0	0	0	0	0	0
Unclassified Coriobacteriaceae	0	0	0	0	0	0	0	0	0	0	0	0	0	0	0	0	0	0	0	0	0	0	0	0	0
Unclassified Coriobacteriales	0	0	0	0	0	0	0	0	0	0	0	0	0	0	0	0	0	0	0	0	0	0	0	0	0
Unclassified Coriobacteriia	0	0	0	0	0	0	0	0	0	0	0	0	0	122	0	0	0	0	0	0	0	0	0	0	0
Unclassified Dermabacteraceae	0	0	0	0	0	0	0	12	0	0	0	0	0	13	0	0	0	0	0	0	0	0	0	0	0
Unclassified Eggerthellaceae	0	0	0	0	0	0	0	0	0	8	998	0	0	0	0	0	0	0	0	0	0	0	0	0	0
Unclassified Enterobacterales	0	0	0	0	0	0	0	0	0	0	0	0	0	0	36	0	14	0	0	0	0	0	0	0	0
Unclassified Enterobacteriaceae	7	25	25	52	171	54	2	0	41	90	38	4	56	11	107	306	130	30	76	123	48	48	24	318	31
Unclassified Erysipelotrichales	0	0	0	0	0	0	0	0	50	0	0	0	0	0	0	0	0	0	0	0	0	0	0	0	0
Unclassified Eubacteriales	0	0	0	0	0	0	0	0	0	0	0	0	0	0	0	0	0	0	0	0	0	108	0	0	0
Unclassified Firmicutes	0	0	0	0	0	0	0	9	0	0	1182	0	0	0	0	0	0	0	0	0	0	0	0	8	0
Unclassified Gammaproteobacteria	0	2	4	7	140	27	0	0	8	8	6	24	0	0	26	295	14	0	0	1	0	0	0	25	10
Unclassified Lactobacillaceae	0	0	0	0	0	0	0	0	0	0	0	0	0	0	0	0	0	0	0	0	0	0	0	0	0
Unclassified Methylobacteriaceae	0	0	0	0	0	0	0	0	0	0	0	0	0	0	0	0	0	0	0	0	0	0	0	0	0
Unclassified Morganellaceae	0	0	0	0	0	0	0	0	0	0	0	0	0	0	0	0	0	0	0	0	0	0	0	0	0
Unclassified Muribaculaceae	0	0	0	0	0	0	0	0	0	0	0	0	0	0	0	0	0	0	0	0	0	0	0	0	0
Unclassified Neisseriaceae	0	0	0	0	0	0	0	0	0	0	0	0	0	0	0	0	0	0	0	0	0	52	0	0	0
Unclassified Pasteurellaceae	0	0	0	0	0	0	0	0	0	0	0	0	0	0	0	0	0	0	0	0	0	923	0	0	0
Unclassified Peptoniphilaceae	0	0	0	0	1	0	0	5	6	0	30	0	0	43	8	1	1	0	0	0	0	0	0	0	1
Unclassified Proteobacteria	0	0	0	8	0	0	0	0	0	0	0	0	0	0	0	54	46	5	0	0	0	4	0	0	14
Unclassified Sphingomonadales	0	0	0	0	12	0	10	0	0	0	0	0	0	0	0	0	28	0	0	10	0	0	0	0	0
Unclassified Yersiniaceae	0	0	0	0	0	0	0	0	0	0	0	0	0	0	0	0	0	0	0	0	0	0	0	0	0
Veillonella	0	0	0	0	0	0	6	0	23	0	41903	0	0	62508	0	0	0	0	0	0	0	52	0	0	0

## Sheet: Biofilm TPM
	40_RNA	14_RNA	41_RNA	17_RNA	19_RNA	20_RNA	21_RNA	42_RNA	23_RNA	24_RNA	25_RNA	7_RNA	34_RNA	39_RNA	8_RNA	32_RNA	12_RNA	4_RNA	11_RNA	27_RNA	9_RNA	26_RNA	3_RNA	44_RNA	36_RNA
K00640	20.1187	36.3877	143.484	30.5148	26.4194	0	89.4746	64.0845	99.1809	13.7822	594.139	14.8585	34.9253	275.953	21.0128	61.4111	92.0917	16.2645	0	0.470643	0	24.0933	0	33.2306	132.86
K00688	22.7869	12.9069	51.5063	61.5879	34.1414	74.751	10.5442	92.2235	139.212	56.2249	237.2	32.8042	175.535	198.309	24.9795	44.8596	39.8708	17.5294	0	44.6834	0	50.7775	0	56.8273	24.6385
K00694	0	0.750262	43.5204	94.0226	47.4047	14.7315	0	0	4.52287	32.1845	0.222257	0	17.5275	0.169342	46.4676	288.283	120.659	17.8716	18.8892	6.28447	0	2.10831	0	28.4736	0.254396
K00703	23.0401	0	29.839	37.1733	54.3998	22.3862	38.5314	147.22	115.861	9.2873	156.847	0	21.3288	104.514	7.00121	25.5727	11.1675	9.41944	61.4325	13.6486	0	19.2965	0	9.56544	0.340999
K00975	0.973798	1.43019	16.1422	12.8813	19.6149	2.99941	7.4637	54.5557	85.4052	10.3523	87.8025	17.1153	50.7662	197.937	13.7739	26.1627	5.99313	6.78557	29.2272	5.68924	17.3358	43.9471	1.50921	12.7235	36.9686
K01657	0	1.62948	3.90012	6.83553	42.4831	7.4048	0	0	0.429654	0	3.81143	11.5185	11.8061	9.46083	27.8678	85.9326	27.4296	67.6027	1.91445	6.75511	5.40386	4.30853	0	4.61425	1.35858
K01658	0	4.17333	29.8854	0	0	0	0	6.28229	1.77616	34.8156	18.7339	0	0	20.241	9.3776	176.435	0	62.6921	0	113.176	0	0	0	0	2.28415
K01768	0	0	22.0852	24.6324	0	0	0	38.8548	17.5237	0	69.6454	3.5386	31.7856	5.83951	16.0681	13.6767	74.3057	0	0	0	0	10.2026	0	11.6441	207.365
K01791	16.9636	7.4909	51.5373	0	9.93854	38.0238	80.6632	59.5861	32.6537	18.1047	151.756	2.13038	72.9902	189.749	15.8487	16.7231	48.8434	0	0	25.9823	65.664	5.18748	0	15.8244	0.508793
K01912	0	7.09232	6.56211	0	0	11.3728	0	0	4.35792	43.0536	5.72909	0	24.5982	0.0688534	50.6445	109.489	15.6367	4.58324	144.009	0	0	0.143618	0	10.3021	4.24896
K01991	13.0294	13.0827	23.8031	41.8166	39.5158	16.2468	17.1864	45.5425	37.1766	25.7006	178.808	37.1011	21.3288	14.0126	52.7833	104.683	43.1573	38.9426	16.677	11.4615	73.9039	4.98641	7.97924	11.41	1.80242
K02398	0	0	0	0	0	0	0	0	3.4449	2.88172	0	0	0	0	0	0	0	0	0	0	0	0	0	0	0
K02402	99.8143	1.46536	20.1506	55.1336	27.0867	44.2101	0	0	5.68907	10.7438	0.0734734	50.2986	5.72141	0.0669925	207.477	468.934	931.425	127.185	22.2076	309.143	23.8255	6.06642	0	105.979	2.55479
K02403	78.4102	46.317	4.70491	39.8149	7.43603	31.322	25.6898	0	9.66721	41.9103	0.0532682	37.6788	15.3349	0.14515	51.9424	10.1154	33.9914	73.3913	0	11.9045	17.4252	0.810005	0	7.5724	1.68335
K02405	0	0	10.4777	43.2055	0	0	0	0.424874	0.210991	0	10.9549	0	0	0	0	11.2632	0	0	0	18.1336	0	0	0	0	1.17997
K02425	0	0	0	0	0	0	0	0	0	0	0	0	0	0	0	0	0	0	0	0	0	0	0	0	0
K02452	0	8.3115	0	2.628	2.35951	0.89045	2.20125	0	2.92702	4.16597	0	0	0	0	17.1466	1.33013	19.1166	2.60411	22.9308	0	0	1.03979	0	0	0
K02453	0	1.86393	98.803	44.0225	98.7181	156.501	0	0	6.08804	148.565	3.7251	13.017	20.4206	6.31404	31.4689	2.84261	172.345	42.7967	0	13.7871	0	0.356172	0	26.669	3.87007
K02454	0	17.7015	60.9007	14.8829	130.119	29.4161	0	0	5.48959	65.7158	0.850454	5.84952	66.2049	1.17051	106.864	396.646	105.784	76.546	0	11.3923	12.2769	2.20597	74.8036	30.3524	1.85114
K02455	0	0	28.6628	34.164	61.2042	23.7141	0	0	1.48077	46.3582	0.372877	0	17.2551	0.210282	79.7828	181.605	102.497	19.6573	13.4011	41.4719	12.609	0.229789	0	24.4361	2.71176
K02456	0	14.9232	49.8039	31.1548	38.4552	44.0695	0	0	0	23.461	0	10.6338	0	0	12.8051	73.5538	384.276	0	27.9935	13.621	0	0	0	0.513964	2.79836
K02457	0	0	2.70842	0	41.4463	5.68638	0	0	1.7378	15.6772	0.0312262	0	30.3066	0	30.3721	6.77935	14.4768	0	13.2735	0	0	0	0	2.92388	0
K02458	0	0	4.10132	21.1874	0	26.4792	0	0	0	0	0.0459209	0	53.8669	0.0428008	0	111.237	22.0506	0	0	17.6214	0	0	0	1.89025	0.259809
K02459	0	2.89554	5.18468	17.3203	8.1987	0	0	0	1.84905	10.9318	0.174499	0	0	0	29.6043	101.422	0	7.24687	22.5479	10.7833	0	0.660642	59.8652	1.19925	0.319349
K02460	0	1.73498	16.0803	0	96.3705	15.2001	0	0	2.10991	31.8556	0.181847	4.96487	0	0	38.3787	29.2842	5.33354	13.4967	112.569	29.3044	0	0.0689366	18.362	3.22084	0.801078
K02461	0	0	20.7233	26.8111	25.6448	41.3513	0	0	2.46284	31.8556	0.0293893	0	57.0455	0	15.9949	160.205	23.0627	22.068	0	9.86966	2.41449	2.75746	53.0738	12.8377	0
K02462	0	0	23.1686	36.8465	63.7187	100.886	0	0	0	13.9075	0.0753102	0	0	0	0	5.91048	48.7297	16.1455	156.559	0	0	0	0	14.7965	2.5602
K02463	0	0	0	0	0	16.1062	0	0	0	16.1627	0	0	120.967	0	2.97049	0	22.8012	0	8.04068	0	0	0	0	0	0.44384
K02472	0	6.85787	21.2959	3.40415	2.28801	0	3.61954	33.3412	20.7346	5.37191	57.0337	0	0	8.2345	11.8454	0	1.77406	3.37791	0	6.42289	0	40.4887	0	8.94869	1.4073
K02657	4.79109	0	0	0	0	14.216	0	0	0	0	0	0	0	0	67.133	0	80.9129	0	0	0	0	0	0	0	0
K02658	0	0	7.47523	0	0	7.10798	0	0	0.901505	24.0718	0	0	0	0	187.662	0	0	0	0	0	0	0	0	0	0
K02659	0	0	0	18.3688	0	0	0	0	0	0	0.0165315	0	0	0	0	0	0	0	0	0	0	0	0	0	0
K02660	0	0	0	0	2.41909	0	0	0	0	17.1494	0.0532682	33.6889	64.3497	0	0	108.126	11.2129	0	0	0	0	0	0	3.24368	2.05682
K02777	3.89519	3.34101	0	0	11.3447	0	26.8385	29.4655	18.759	0	12.0937	0	0	80.8488	16.7993	6.42537	0	0	0	4.54032	157.798	26.0695	0	8.94297	0
K03087	1.96707	13.1648	20.259	13.2489	0	24.8233	2.93927	0.398927	0.659825	48.7701	1.23803	4.9107	96.4597	12.4681	7.53133	3.85093	26.7018	0	0	0.775177	0	23.0478	0	23.6252	980.681
K03092	0	101.578	127.806	16.4761	45.1286	20.5428	0	15.383	12.6518	53.1396	66.0213	12.7462	5.60465	0	19.002	49.3648	40.4508	14.4193	0	11.7522	0	1.62575	0	24.1906	0.324761
K03557	0	0	0	0	0	0	0	0	0	0	0	0	24.7798	0	0	0	0	0	0	0	0	0	0	22.2032	1.94857
K03563	0	9.15554	16.3898	0	0	0	0	0	0	0	0	0	0	0	0	0	0	0	0	0	0	9.14558	0	8.86302	0
K03566	0	5.15805	16.6219	42.2659	86.8848	40.6483	0	0	3.4449	38.8406	29.7585	0	79.8403	29.1901	214.14	306.229	196.261	23.2138	116.186	12.7904	0	2.82065	0	42.5391	7.80509
K03567	0	0	0	6.25002	0	0	0	0	1.28512	2.96003	0	0	0	0	17.9509	0	0	3.72016	0	2.69928	0	0	0	6.57303	1.34776
K03569	0	0	0	0	0	0	0	0	0	0	0	0	0	0	0	0	0	0	0	0	0	0.172341	0	1.2278	0
K03606	0	1.66464	4.20965	16.5442	39.1583	4.15543	2.92644	4.44009	20.516	25.2777	3.27508	0	20.719	31.5907	6.26088	45.3852	4.99238	1.53271	0	8.84532	23.7617	1.55107	0	7.85794	0.465491
K03651	0	0	5.50969	0	0	23.5579	0	0	1.55366	2.036	0.0422472	0	0	0	2.24843	5.58867	5.37903	7.69329	0	1.85489	0	2.02788	0	7.36682	0
K03666	0	11.0195	3.85369	0	0	14.0754	2.07289	0	0	0	0	0	0	4.23914	0	0	21.7208	0	0	7.48876	0	8.29537	0	26.0523	0.936395
K04333	0	0	9.70387	0	11.2613	0	0	0	0	0	0	0	0	0	3.96674	22.0329	7.91502	0	0	0	0	0	0	0	0
K04334	0	0	0	7.85678	0	12.7163	0	0	0	11.1667	0	0	3.63264	0	0	0	0	0	0	1.68878	0	0	0	1.5476	0
K04335	0	0	0	0	0	0	0	0	0	0	0	0	3.63264	0	0	0	0	0	0	0.844389	0	0	0	0	0
K04336	0	0	0	6.45427	0	0	0	0	0.552412	10.1957	0	0	0	0	0	0	0	0	90.2768	11.5861	0	0	0	0	0
K04761	0	1.8991	32.2998	16.7484	86.0625	14.7783	0.346552	1.3557	10.3194	37.4624	64.438	2.72616	23.5603	70.6529	32.3098	42.4782	81.7999	7.12783	16.8897	5.71693	0	4.47513	0	35.4407	159.268
K05851	0	0	2.38341	1.40251	15.3845	9.63873	0	0	0.0728877	5.32493	0.0202052	2.8706	4.5408	0	1.0968	3.58276	0	0	0	1.20429	3.32152	1.52235	0	2.58124	0.454666
K05946	2.55135	0	0	0	0	0	21.2103	41.9295	1.32349	9.02105	145.009	0	0	157.894	0	0	0	0	0	0	0	0.229789	0	1.25065	0.487142
K06204	0	0	0	14.2293	5.2791	25.4325	0	14.5852	1.21224	0	2.35115	0	0	0	0	24.5215	14.7156	9.34504	0	3.47445	30.9541	13.1899	0	6.97278	0
K06598	0	0	0	0	0	0	0	0	0	0	0	0	0	0	0	0	0	0	0	0	0	0	0	0	0
K07173	4.14838	0	0	0	0	0	6.79627	18.6036	25.1654	6.57785	35.5225	0	0	42.6147	0	0	0	0	0	0	0	10.8977	0	2.99812	30.9173
K07181	0	0	0	0	0	0	0	0	0	0	0	0	0	0	0	0	0	0	0	0	0	0	0	0	0
K07638	0	2.48524	5.54065	14.8285	18.5782	6.46748	0	3.36007	0.134267	13.8918	0.0642892	0	11.9099	0.197256	39.8685	129.752	19.8444	2.12793	0	92.426	6.2598	0	0	30.204	0
K07648	0	0.820599	5.16921	6.25002	3.96827	4.21792	0	0	2.33624	4.93339	0.00367367	8.23265	25.4934	0.273553	18.9197	4.31218	7.94914	5.13382	11.274	0	0	3.77428	0	3.44356	0.373475
K07659	1.36332	0	2.04292	0	10.6893	28.4944	0	4.20009	2.5549	60.4536	1.95072	0	181.658	1.52222	36.0297	26.5167	65.913	0	0	0	0	0.275746	0	8.17774	1.52096
K07676	0	0	0	0	0	0	0	0	0.207154	0	0	0	4.95596	0	0	0	0	8.7647	0	0	0	0	0	0.0856607	0
K07677	93.9715	52.6942	65.8687	26.1847	163.104	77.5004	13.7337	0.570822	11.0099	170.147	0.490435	117.369	78.8154	0.158177	268.103	466.499	242.511	137.11	19.5274	91.2632	21.7177	2.78619	113.624	25.4584	4.17318
K07678	0	1.98116	6.20614	7.77508	19.0667	10.7323	0	0	0.0728877	20.7046	0.0275525	0	0	0.0669925	16.4519	160.538	5.64059	38.6599	0	44.8495	0	0	0	3.39216	0.395126
K07687	3.70043	6.44757	11.5456	7.50274	10.296	0	1.21293	0.110273	0.379783	11.6365	0.354509	4.62184	32.0711	0	0	67.2357	67.778	79.9537	0	1.7303	0	8.9043	65.9719	10.5819	0
K07689	0	0	12.4278	1.08933	4.39727	2.20269	0	0	0	0	0.0532682	0	0	0	0	0	0	9.73194	0	0	0	2.05086	0	24.8302	0.238158
K07773	0	9.49551	4.25608	10.9886	0	8.07654	0	0	0	2.36489	0	6.80638	0	0	0	6.09284	0	0	0	8.49926	0	10.9724	0	11.3301	0
K07781	0	0	2.44531	0	0	0	0	0	0	0	0	0	0	0	0	1.7592	0	0	0	0	0	0	0	0	0
K07782	0	0	0	0	0	0	0	0	0	0	0.813718	0	0	0	0	0	0	0	0	12.2782	0	0	0	0	0
K08720	0	0	0	0	0	46.7721	0	0	0	0	0	4.78433	0	0	3.66513	54.6532	0	20.8924	0	0	0	1.0283	0	0	0
K10909	0	0	0	0	0	0	0	0.739475	0	0	2.80668	0	0	0	0	0	0	0	0	0	0	0	0	0	0
K10913	0	0	0	0	0	0	0	0	0	0	19.7882	0	0	0	0	0	0	0	0	0	0	0	0	0	0
K10914	0	4.60708	6.94902	6.76745	11.3685	15.95	0	3.59034	3.55999	41.8163	0.240625	18.9387	143.191	0.377763	2.94307	55.1788	0	10.104	0	7.30881	0	31.1995	0	5.93914	144.708
K10917	0	0	0	0	0	0	0	0	0	0	0	0	0	0	0	0	0	0	0	0	0	0	0	0	0
K10918	0	0	0	0	0	0	0	0	0	0	0	0	0	0	0	0	0	0	144.137	0	0	0.103405	0	0	0.736125
K10939	0	7.6433	3.5132	4.08498	20.7947	1.26538	0	0	0.383619	31.4014	0.00734734	0.541622	0	0	5.94098	7.05825	30.2044	0	51.2221	6.76895	1.85239	0.0459577	0	4.38583	0
K10941	0	0	0	0	0	26.4948	0	0	1.64573	0	0	0	0	0	0	0	0	0	0	0	0	0	0	0	0
K10942	0	0	0	0	0	0	0	0	0	0	0	0	0	0	0	0	0	0	0	0	0	8.68601	0	0	0
K11444	0	20.4446	0	0	0	39.9609	0	0	0	0	0	0	14.5435	0	11.361	111.698	38.4038	88.5993	0	0	63.901	1.48214	0	19.228	0
K11891	0	9.15554	0	12.5681	0	0	0	0	0	0	0	0	0	0	0	0	0	0	0	14.6176	26.7383	1.16043	0	0	0
K11893	7.34244	0	0	0	0	0	0	0	0	0	0	0	0	0	0	0	0	0	0	0	0	0	0	0	0
K11895	0	0	10.6944	0	0	14.9502	0	0	0	0	0	0	0	0.0725752	0	0	0	0	0	0	0	0.90192	0	0	0
K11900	183.522	50.4317	62.6186	62.3776	132.097	112.197	53.3562	3.41845	16.7181	106.859	1.09659	108.541	181.009	0.493139	318.592	322.62	404.564	236.811	307.545	100.538	219.591	13.8505	243.919	34.013	6.04056
K11903	0	0	0	0	0	0	0	0	0	0	0	0	0	0	0	0	0	0	0	0	0	33.8306	0	0	0
K11907	0	0	0	0	16.2306	0	0	0	0	0	0.0624524	0	0	0.00930452	55.7721	18.3858	0	0	173.321	8.29162	0	4.80258	0	2.86678	0.0378888
K11912	0	0	0	0	0	0	0	0	0	0	0	0	0	0	0	0	0	0	0	0	0	8.10005	0	0.548228	0
K11913	0	0	0	0	0.321751	0	0	0	0	0	0	0	0	0	0	0	0	0	0	0	0	0	0	0	0.0649522
K11915	0	0	0	0	0	0	0	0	0	0	0	0	0	0	0	0	0	0	0	0	0	0	0	0	0
K11931	0	3.29412	6.43829	0.708063	21.7361	2.15583	0	0	0.27237	19.6083	73.106	0	4.91704	63.0567	0	8.15239	0	8.25876	0	2.24248	0	0.718089	0	0	0.265222
K11935	0	0	4.39537	1.03486	7.5552	5.38957	0	0	0.226335	2.09865	0	1.01103	0	0	3.08931	3.37895	10.4624	0.877958	4.04161	0	0	0.080426	0	0.48541	0.0811903
K11936	0	1.7467	8.4193	0	0	10.4042	0	0	30.6397	33.2808	0.350835	0	0	11.8874	38.79	22.6658	0	53.3769	78.3222	0	8.68706	6.85919	0	1.41626	0
K11937	0	0	0	8.66015	28.5286	0	0	0	0.444998	0	0	0	0	0	0	0	0	10.2974	0	0	0	0.315959	0	0	0
K12148	0	0	0	0	0	0	0	0	0	0	0	0	0	0	0	32.1268	0	0	0	0	0	0	0	4.61997	0
K12151	0	0	0	0	67.2579	0	0	0	1.78383	0	0	0	0	0	0	35.9885	0	0	0	0	0	0	0	0	0
K12687	0	0	0	0	0	0	0	0	0	0	0	0	0.596791	0	0	0	0	0	0	0	0	0	0	0.850896	0
K12990	0	0	0	0	0	0	0	0	0	0	2.03154	0	0	18.0712	0	0	0	0	0	0	0	13.9252	0	0	0
K12992	0	0	0	0	0	0	0	0.0194599	0	0	0	0	0	0	0	0	0	0	0	0	0	0	1.06204	0	0
K13487	0	0	0	0	0	0.921694	0	0	0	1.08065	0	0	0	0	12.5126	0	15.2046	0	0	0	0	0	0	0	0
K13650	0	0	11.6849	0	0	49.9902	0	0	0	12.9991	0	0	57.1233	0	0	35.5701	37.1415	114.328	2.89294	0	0	0.752557	0	3.60917	0
K13654	0	0	0	10.7571	17.3746	0	0	12.4738	0	0	0.1047	0	0	26.6444	0	0	13.4305	0	0	0	0	0	0	0	0
K14051	0	2.5673	8.17168	5.56919	7.04278	27.8383	0	0	0.59461	12.6859	0.130415	0	16.6842	0	0.941416	23.835	7.50562	26.2792	12.8481	2.71312	0	0	0	4.66565	0
K16011	0	4.65397	47.4669	18.0284	40.8147	0	17.7832	0	1.01276	11.5895	0.055105	6.68	0	0	11.7631	50.9417	74.5558	70.0581	0	0	0	2.25767	0	1.28491	8.33012
K16554	0	66.9726	0	0	0	0	5.08276	15.2954	12.7016	4.90206	55.9243	0	21.5104	110.536	0	0	0	0	0	0	0	11.6216	0	1.53047	0.162381
K18968	29.6035	0	0	0	5.93452	0	0	0	0.460343	0	0.0642892	0	0	0	37.611	0	0.932517	27.8268	0	0	0	0	0	4.72276	0
K19162	0	0	0	0	16.7072	0	0	0	0	18.1047	0	0	19.8757	0	0	0	0	0	0	0	0	0	0	2.51271	0
K19296	0	0	0	0	0	0	0	0	0	0	0	0	0	0.00744361	0	0	0	0	0	0	0	0	0	0	0
K19334	0	3.63408	9.92054	18.4233	0	15.5594	4.24205	1.47246	2.45516	3.74311	11.1992	5.25373	51.0776	16.7779	19.98	18.6754	4.81042	0	0	0	0	0	0	0	0
K19336	0	0	0	0	0	0	0	0	0.686679	0	0.0642892	0	15.3349	0	0	0	0	75.296	0	0	0	0	0	10.5248	0
K19449	0	10.1285	11.3599	0	10.3199	0	0	0	21.9545	3.16363	16.3956	9.09925	64.0253	0	2.25757	0	37.403	15.4461	0	0	0	0	0	0	0.465491
K19688	0	0	16.0493	0	20.6159	6.04569	11.2309	0	0	35.3638	0	0	0	0	0	0	68.3467	0	0	6.76895	0	0	0	11.3586	1.60757
K20922	0	2.81348	0	0	0	0	0	0	0	0	0	0	0	0	0	0	0	0	0	0	0	0	0	0	0
K20952	0	0	0	0	0	0	0	0	0	26.6246	0	0	0	0	84.3345	0	0	0	0	0	0	0	0	0	0
K20960	0	0	0	0	2.58593	0	0	0	0	0	0	0	0	0	0	0	0	0	0	0	0	0.0459577	0	1.26207	0
K20962	0	0	6.22162	0	12.4649	0	0	0	0	0	0.0477577	0	0	0	17.8138	0	4.05986	4.34515	0	0	0	0	0	3.52351	0
K20963	0	0	0	0	0	0	0	0	0	0	0	0	0	0	0	0	0	0	0	0	0	0	0.852423	0	0
K20968	0	0	0	0	0	0	0.37864	0	0	0	0	0	0	0.0316354	0.548398	0	0	0	0	0	0	0	0	0	0
K20971	0	0	0.55716	0	0	0	0	0	0	0	0	0	0	0	0	0	0	0	0	0	0	0	0	0	0
K20973	0	0	0	0	0	0	0	0	0	0	0	0	3.15262	0	0	0	8.05149	0	0	0	0	0	0	0	0
K20974	31.0252	16.8809	28.3223	8.53761	22.9516	11.5134	8.89483	1.71895	6.64429	40.4068	0.517987	9.69503	3.28235	0.0428008	82.6527	117.92	14.7952	8.4522	17.9107	9.19138	0	0.258512	0	0.936557	3.04734
K20975	0	0	0	0	0	0	1.3477	0	0	0	0	11.9698	5.21544	0.018609	5.7399	0	0	3.73504	0	0.816704	0	0.183831	0	0	0
K20977	0	0	0	0	0	0	0	0	0	0	0	0	14.4787	0	0	0	0	0	0	0	0	0	0	0	0
K21005	0	0	0	0	0	0	0	0	0	0	15.8556	0	0	0	0	0	0	0	0	0	0	0	0	0	0
K21006	0	0	0	0	0	11.0603	0	0	0.671334	0	0	0	0	0	22.8591	0	0	0	0	10.714	0	0	0	0	0
K21007	5.04427	0	32.5939	1.85186	45.7125	3.54618	0	0	0	12.8581	0.0532682	0	0	0	14.496	0	27.4069	30.1035	21.7822	0	0	1.75214	0	11.2558	3.48577
K21008	0	0	0	12.7315	0	0	0	0	1.51146	4.63582	0.0477577	60.0478	0	0	26.8258	0	0	0	0	0	0	0	0	0	0.265222
K21009	0	0	0	0	0	0	0	0	0	0	0	0	0	0	0	0	0	0	0	0	0	0	0	0	0
K21010	0	0	0	0	0	0	0	0	0	0	0	0	0	0	0	0	0	0	0	0	0	0	0	0	0
K21011	0	0	2.04292	0	18.4947	0	0	0	0.740385	0	0.0238788	0	13.0645	0.0539662	154.319	134.461	23.529	0	0	0	0	0.172341	0	5.60792	0.936395
K21012	0	2.23906	0	0	1.40617	0	0	0	0	16.7109	0	0	0	0	3.68341	4.30146	6.84604	0	0	0	0	0	0	0	0.887681
K21019	0	0	0	0	33.0451	3.68678	0	0	0.249353	0	0.055105	15.5084	0	0	3.17157	5.4385	0.250187	47.3651	0	0	0	0.155107	0	11.5356	0.173206
K21020	0	0	0	0	0	0	0	0	0	0	0	0	0	0	0	0	0	0	0	0.996656	0	0	0	0	0
K21021	0	0	22.7816	0	25.609	0	0	0	2.18663	19.0758	0	20.022	84.0438	0	59.9033	3.17514	0	0	0	7.86251	46.2842	0.0459577	0	3.94039	0.844379
K21022	0	0	0	0	37.204	0	0	0	0	0	0.106536	0	11.1185	0	0	23.8243	23.347	0	0	0	37.9037	0	0	0	0
K21023	2.23974	15.3335	32.9034	26.5932	104.152	118.305	0	0	3.65973	21.7226	0.115721	45.7309	15.5036	0.0446617	123.6	343.795	175.211	52.0822	105.252	20.6668	0	2.40129	5.64555	36.8227	6.57641
K21024	0	0	3.85369	6.78106	18.0419	9.65436	0	0	0.349094	4.29126	0.011021	0	8.36805	0.00744361	14.761	9.40742	64.4801	4.12194	0	6.9489	0	0.252767	0	5.16248	0.248984
K21025	0	0	0	0	0	0	0	0	0	0	0	0	0	0	0	0	0	0	0	0	0	0	0	0	0
K21084	0	0.902659	4.76681	34.5998	18.6139	6.90489	4.02385	0	1.43857	1.78542	0.119394	0	26.168	0.0111654	52.5182	41.7488	4.73082	16.6366	8.33848	27.0066	20.7084	0	54.9184	0.873739	1.32611
K21085	0	0	0.448823	11.9418	51.2061	20.8084	0	0	0.613791	37.3058	0	2.65395	0	0	16.2966	93.0445	0	0	0	0	0	3.38364	0	0.279825	1.26116
K21086	0	8.86247	0	0	16.314	3.78051	0	0	0	13.2653	0	0	6.47389	0	7.30283	0	14.5677	0	0	2.00715	0	1.0283	0	0.919425	1.51014
K21087	0	0	0	5.85514	0	0	0	0	0.249353	0	0	0	0	0	11.4524	0	3.04774	8.70517	0	15.7527	0	0	0	1.2792	0
K21088	0	0	4.95253	9.30013	12.7032	0	0	0	0.299223	1.37822	0	0	13.4408	0	7.58617	12.84	0	8.64565	0	5.01096	0	0.160852	0	1.33631	0.156968
K21089	0	2.36802	0	2.98203	4.68327	0	0	0	0.510214	7.07902	0	0	0	0.0595489	0	0	0	0	0	0	0	0.137873	0	4.25448	0.535856
K21090	0	3.34101	10.1372	1.44336	50.372	0.906072	0	0	0.840126	1.14329	0.0808207	0	4.21646	0.00744361	37.876	0	11.5882	12.7527	0	4.12505	7.56286	0.132128	0	7.38966	0.129904
K21453	0	0	0	0	0	0	7.98995	0.155679	0	0	0	0	0	7.05282	0	0	0	0	0	0	0	0	0	0	0
K21462	0	0	0	0	0	0	0	0	0	0	0	0	0	0.707143	0	0	0	0	0	0	0	0	0	0	0
K21974	0	0	0	0	8.13912	0	0	0	0	0	0	0	0	0	0	0	0	0	0	0	0	0	0	0	0
K21975	0	0	0	28.6629	0	0	0	0	0	16.9771	0	24.4271	0	0	0	0	0	0	0	0	0	0	0	0	0

## Sheet: Pathogenicity TPM
	40_RNA	14_RNA	41_RNA	17_RNA	19_RNA	20_RNA	21_RNA	42_RNA	23_RNA	24_RNA	25_RNA	7_RNA	34_RNA	39_RNA	8_RNA	32_RNA	12_RNA	4_RNA	11_RNA	27_RNA	9_RNA	26_RNA	3_RNA	44_RNA	36_RNA
K01114	0.101	0	0.46	0.562	1.151	0.917	0	0.311	0.682	1.117	0.03	0	0	0.12	5.503	16.793	3.761	0	0.468	0.49	0	0.494	0	1.623	0.821
K01153	0	0	0	0	0	0.044	0.941	8.337	0.138	0	5.275	0	0	2.767	0	0	0	0	0	0	0	0.193	0	0	0
K01186	0	0	0.131	0	0	0	0.831	3.468	9.398	0.066	26.526	1.025	3.869	48.273	0	0	0	0	0	2.671	0	1.243	0	0	0.608
K01197	0.051	0.037	0.255	0	0.021	0	0	5.794	11.624	2.932	151.352	0.054	0	1.368	0	0.118	0	0	0	0	0	0.081	0	0	0
K01364	0	0	0	0	0	0	0	0.092	0	0	1.208	0	0	0	0	0	0	0	0	0	0	0.017	0	0	0
K01387	0	0	0	0	0	0	0	0	0	0	0	0	0	0	0	0	0	0	0	0	0	0	0	0	0
K01406	0	0	0	0	0	0	0	0	0	0	0	0	0	0	0	0	0	0	0	0	0	0	0	0	0
K02067	0	0	0	0	0	0	0	0	0	0	0	0	0	0	0	0	0	0	0	0	0	0	0	0	0
K03699	2.303	4.644	7.968	6.803	5.395	6.515	5.259	34.051	17.35	2.234	261.371	1.772	11.154	166.262	9.802	9.13	12.803	5.807	3.69	2.832	2.984	9.9	2.805	7.713	18.033
K03810	0	0	0.677	0	0.875	0.402	0	11.248	3.495	0.235	5.508	0.146	0.484	80.558	0.775	0	2.767	0.31	0	0.121	0	0.688	0	0.268	0.039
K03980	0.88	0.424	7.007	0.705	2.002	4.144	1.021	12.518	6.578	0.964	26.492	0.477	1.909	46.434	6.636	2.144	4.573	3.99	0.686	0.25	0.288	2.085	0.626	3.574	0.179
K04095	0	0	0	0	0	0	0	0	0	0	0	0	0	0	0	0	0	0	0	0	0	0.01	0	0	0
K06218	3.636	14.088	2.498	4.195	6.155	1.177	1.627	3.826	5.617	1.963	3.046	6.861	2.038	1.449	13.529	3.874	21.261	10.379	0	1.111	4.804	0.841	6.209	3.66	7.592
K06669	0	0	0	0	0	0	0	0	0	0	0.123	0	0	0	0	0	0	0	0	0	0	0	0	0	0
K06889	0	0	0	0	0	0	0	0	15.874	0	0	0	0	0	0	0	0	0	0	0	0	0	0	0	0
K07035	0	0	0	0	0	0	0.47	3.025	13.22	0	3.67	0	1.476	17.571	0	0	0	0	0	0	0	0.348	0	0.156	0
K07062	0	0.465	0	0	0	0	0	0.171	0	0	0	0	0.985	0.129	0	0	0	0	0	0	0	0	0	0	0
K07064	0	0	0	0	0	0	0	0	0	0	0	0	0	0.288	0	0	0	0	0	0	0	0	0	0	0
K07172	0	0	0	0	0	0.373	0	0.037	0	0	0.059	0	0	0.13	0	0	0	0	1.986	0	0	0	0	0	0
K07334	0	0.645	1.58	0	0.719	0	0	0.83	0.485	0	9.19	1.016	2.979	0.848	9.695	0	0	0	0	0	0	0.259	0	0	5.473
K07339	0	0	0.556	0	0	0	0	0	0	0	0	0	0	0	0	0	0	0	0	0	0	0	0	0	0
K07341	0	0	0	0	0	0	0	0	0.291	0	0.029	0	0	0	0	0	0	0	0	0	0	0	0	0	0
K07473	0	1.119	2.374	0	0	0	0.382	5.178	3.52	0	7.467	0	0	20.87	0	0	0	0	0	0	0	3.718	0	2.293	0
K07723	1.76	0	0	0	0	0	3.501	0	0	0	0	0	0	46.103	0	0	0	0	0	0	0	0	0	0	0
K07746	0	0	0	0	0	0	0	0	0	0	0	0	0	0	0	0	0	0	0	0	0	0	0	0	0
K07804	0	0	0	0	0	0	0	0	0	0	0	0	0.638	0	0	0	0	0	0	0	0	0	0	0	0
K09159	0	1.087	0	0	6.211	6.036	0	0	0	0	0	0	0.478	0	0	7.601	7.801	0	0.675	0	1.797	0.479	0	1.081	0
K10814	0	0	0	0	0	0	0	0	0	0	0	0	0	0	0	0	0	0	0	0	0	0	0	0	0
K10815	0	0	0	0	0	0	0	0	0	0	0	0	0	0	0	0	0	0	0	0	0	0	0	0	0
K10816	0	0	0	0	0	0	0	0	0	0	0	0	0	0	0	0	0	0	0	0	0	0	0	0	0
K10921	0	0	0	0	0	0	0	0	0	0	0	0	0	0	0	0	0	0	0	0	0	0	0	0	0
K10930	0	0	0	0	0	0	0	0	0	0	0	0	0	0	0	0	0	0	0	0	0	0	0	0	0
K10932	0	0	0	0	0	0	0	0	0	0	0	0	0	0	0	0	0	0	0	0	0	0	0	0	0
K10934	0	0	0	0	0	0	0	0	0	0	0	0	0	0	0	0	0	0	0	0	0	0	0	0	0
K10954	0	0	0	0	0	0	0	0.007	0	0	0	0	0	0	0	0	0	0	0	0	0	0	0	0	0
K10962	0	0	0	0	0	0	0	0	0	0	0	0	0	0	0	0	0	0	0	0	0	0	0	0	0
K10965	0	0	0	0	0	0	0	0	0	0	0	0	0	0	0	0	0	0	0	0	0	0	0	0	0
K11008	0	0	0	0	0	0	0	0	0	0	0	0	0	0	0	0	0	0	0	0	0	0	0	0	0
K11016	0	0	0	0	0	0	0	0	0	0	0	0	0	0	0	0	0	0	0	0	0	0	0	0	0
K11017	0	0	0	0	0	0	0	0	0	0	0	0	0	0	0	0	0	0	0	0	0	0	0	0	0
K11020	0	0	0	0	0	0	0	0	0	0	0	0	0	0	0	0	0	0	0	0	0	0	0	0	0
K11021	0.345	0	0.199	0.059	0	0	0	0.337	0.181	1.206	211.39	0	0	0	0	0	0	0	0	0	0	0.013	0	0	0
K11022	0	0	0	0	0	0	0	0	0	0	0	0	0	0	0	0	0	0	0	0	0	0	0	0	0
K11023	0	0	0	0	0	0	0	0	0	0	0	0	0	0	0	0	0	0	0	0	0	0	0	0	0
K11031	0	0	0	0	0	0	0	7.84	0.054	0	19.512	0	0	0	0	0	0	0	0	0	0	0.276	0	0	0
K11032	0	0	0	0	0	0	0.416	0.028	0	0	0	0	0	7.442	0	0	0	0	0	0	0.691	0	0	0	0
K11038	0	0	0	0	0	0	0.382	3.877	0	0	0.009	0	0	19.621	12.527	0	0	0	0	0	28.849	0	0	0	0
K11040	0	0	0	0	0	0	1.099	0.174	0	0	0	0	0	20.199	0	0	0.076	0	0	0	0	0	0	0	0
K11041	0	0	0	0	0	0	0	0	0.95	0	2.579	0	0	8.44	1.192	0	0	0	0	0	0	0.159	0	0	0
K11042	0	0	0	0	0	0	0	0.548	0	0	0	0	0	7.238	0	0.073	0	0	0	0	0	0	0	0	0
K11043	0	0	0	0	0	0	0	0	0	0	0	0	0	0	0	0	0	0	0	0	0	0	0	0	0
K11045	0	0	0.421	0	0	0	0	0.137	0.339	0	1.751	0	13.097	54.203	0	0	0	0	0	0.025	0	0.214	0	0	0.137
K11052	0	0	0	0	0	0	0	0	0	0	1.872	0	0	5.937	0	0	0	0	0	0	0	0.051	0	0	0
K11068	0	1.561	19.61	0.558	0.738	0.141	2.01	4.374	10.299	0	12.946	0	2.28	44.2	6.946	0	4.301	0	12.249	0	0	0.532	0	0	4.587
K11139	0	0	0	0.175	0	0	0	0	0	0	0	0	0	0	0.341	0.566	0	0	0	0.062	0.491	0.025	0	0	0
K11898	0	0	0	0	0	0	0	0	0	0	0	0	0	0	0	0	0	0	0	0	0	0	0	0	0
K11904	0	0	0	0	0	0	0	0	0.051	0	0.023	0	0.898	0	0.436	0.716	1.568	0	0.4	0.314	0	0	0	0.029	0.076
K12149	0	0	0	0	0	0	0	0	0	0	0	0	0	0	0	0	0	0	0	0	0	0	0	0	0
K12472	0	0	0	0	0	0	0	0	0	0	0	0	0	4.437	0	0	0	0	0	0	0	0	0	0	0
K12516	0	0	0	0	0	0	0	0	0	0	0	0	0	0	0	0	0	0	0	0	0	0	0	0.042	0
K12973	0	1.052	0.176	0	0	0	0	0	0.257	0	0	0	0	0	0	0	0	0	0	0.397	0.788	0	0	0.368	0.129
K13450	0	0	0	0	0	0	0	0	0	0	0	0	0	0	0	0	0	0	0	0	0	0	0	0	0
K13651	0	0	0	0	1.226	0	0	0	0	1.277	0.064	0	0.86	0	0	1.2	0	2.893	0	0	0	0	0	0	0
K13655	0	0	0.746	0	0.919	0	0	0	0	0	0.048	0	0	0	0	0	0	2.17	0	0	0	0	0	0	0
K13730	0	0	0	0	0	0	0	0	0	0	0	0	0	0	0	0	0	0	0	0	0	0	0	0	0
K14192	0	0	0	0	0	0	13.884	1.41	0.384	0	0.084	0	0	34.96	5.582	0	0	0	0	0	20.385	0	0	0	0
K14201	0.18	0	0	0	0	0	4.55	0.298	0	0	0.022	0	0	3.775	0.697	0	0	0	0	0	7.05	0	0	0	0
K15303	0	0	0	0	0	0	0	0	0	0.634	0	0	0	0	0	0	0	0	0	0	0	0	0	0	0
K15366	0	0	0	0	0	0	0	0	0	0	0	0	0	0	0	0	0	0	0	0	0	0	0	0	0
K15773	0	0	0	0	0	0	1.459	1.878	0.763	0	2.842	0	0	14.946	0	0	0	0	0	0	0	0.539	0	4.196	25.236
K16214	0	1.192	0	0	0	0	0	0	0.992	0	0.989	0	0	0.934	0	0	0	0	0	0	0	0.02	0	0	0
K16628	0	0.647	0	0	0	0	0	0	0	0	0.114	0	4.127	57.327	0	0	0	0	0	0	0	0.014	0	2.059	0
K16635	0	0	0	0	0	0	0	0	0	0	0	0	0	0	0	0	0	0	0	0	0	0	0	0	0
K16636	0	0	0	0	0	0	0	0	0	0	0	0	0	0	0	0	0	0	0	0	0	0	0	0	0
K16637	0	0	0	0	0	0	0	0	0	0	0	0	0	0	0	0	0	0	0	0	0	0	0	0	0
K16884	0	0	0	0	0	0	0	0	0	0	0	0	0	0	0	0	0	0	0	0	0	0	0	0	0
K17644	0	0	0	0	0	0	0.354	0	0	0	0	0	0	0	0	0	0	0	0	0	0	0	0	0	0
K18828	0	0	0	0	0	0	0	0	0	0	0	0	0	0	0	0	0	0	0	0	0	0	0	0	0
K18829	0	0	0	0	0	0	0	0	0	0	0	0	0	0	0	0	0	0	0	0	0	0	0	0	0
K18830	0	0	0	0	0	0	0	0	0.755	0	0.02	0	0	0	0	0	0	0	0	0	0	0.024	0	0	0
K18831	0	0	5.932	1.388	0.194	0	0	18.035	35.382	0	0	0.732	1.633	0	0.736	0	0.943	0	0	0	0	0.288	0	0.297	2.574
K18837	0	0	0	0	3.692	0	0	0	0	0	0	0	0.338	0	0	0	0	0	0	0	0	0	0	1.547	0
K18838	0	0	0	0	0	0	0	0	0	0	0	0	0	0	0	0	0	0	0	0	0	0	0	0.292	0
K18839	0	0	0	0	0	0	0	0	0	0	0	0	0	0	6.167	2.631	0	0	0	0	0.317	0	0	0	0
K18842	0	0	0	0	0	0	0	0	0	0	0	0	0	0	0	0	0	0	0	0	0	0	0	0	0
K18843	0	1.291	0	0	0	0	0	12.989	0.493	0	1.212	0	0	65.331	0	0	0	0	0	0	0	0	0	0	0
K18918	0	0	0	0	0	0	0	0	0	0	0	0	0	0	0	0	0	0	0	0	0	0	0	0	2.259
K18923	0	0	0	0	0	0	0	0	0	0	0	0	0	0	0	0	0	0	0	0	0	0.791	0	0	0
K19092	0	1.125	0	0	0	0	0	0	0	0	0	0	0	0	0	0	0	0	0	0	0	0	0	0	0
K19155	0	0	0	0.453	0	0	0	0	0	0	0	0	1.236	0	0	0	0	0	0	0	0	0	0	0.443	0
K19156	0	0	0.293	0.94	0	0	0	0	0	0	0.033	0	2.322	0	0	0.303	0	0	0	0.664	0	0	0	0.764	0
K19158	0	4.22	0	0	0	0	0.374	2.668	0.093	0	182.765	0	0	14.373	0	0	0	0	0	0	0	1.131	0	2.452	0
K19159	0	4.033	0	0	0	0	0.967	0.228	0	0	0.216	0	0	13.095	0	0	0	0	0	0	0	0.571	0	1.309	0
K19161	0	0	0	0	0	0	0	0	0	0.553	0	0	0	0	0	2.251	2.899	0	0.421	0	0	0	0	0	0
K19163	0	0	0	0	0	0	0	0	0	0	0	0	0	0	0	0	0	0	0	0	0	0	0	0	0
K19164	0	0	0	0	0	0	0	0	0	0	0	0	0	0	0	0	0	0	0	0	0	0	0	0	0
K19165	0.712	0	0	0	2.157	0.191	0	1.641	0	0	2.549	0	0.679	0.538	0.181	0.903	0.581	0.508	0	0.494	0	0.607	0	0	0
K19168	0	0	0.966	0.774	2.28	2.369	0.103	1.467	1.721	0	12.562	0.663	0	0.699	3.055	5.599	5.758	1.415	0	0	1.384	0.054	0	0.404	0.132
K19556	0	0	0	0	0	0	0	0	0	0	0	0	0	0	0	0	0	0	0	0	0	0	0	0	0
K19557	0	0	0	0	0	0	0	0	0	0	0	0	0	0	0	0	0	0	0	0	0	0	0	0	0
K19618	0	0	0	0	0	1.105	0	0	0	1.806	0	0	0	0	2.679	0	0	0	0	0	0	0	0	1.08	0.595
K19624	0	0	0	0	0	0	0	0	0	0	0	0	0	0	0	0	0	0	0	0	0	0.07	0	0	0
K19687	0	0	0	0	0	0	0	0	0	0	0	0	0	0	0	0	0	0	0	0	0	0	0	0	0
K20260	0	0	0	0	0	0	0	0	0	0	0	0	0	0	0	0	0	0	0	0	0	0	0	0	0
K20338	0	0	0	0.125	0	0	2.98	0.036	0	0	0	0	0	7.888	0	0	0	0.341	0	0	0	0	0	0	0
K20391	0	0	0	0	0	0	0	0	0	0	0	0	0	0	0	0	0	0	0	0	0	0	0	0	0
K21004	0	0	0	0	0	0	0	0	0	0	0	0	0	0	0	0	0	0	0	0	0	0	0	0	0
K21487	0	0	0	0	0	0	0	0	0	0	0	0	0	0	0	0	0	0	0	0	0	0	0	0	0
K21490	0	0	0	0	0	0	0	0	0	0	1.448	0	0	0	0	0	0	0	0	0	0	0	0	0	0
K21491	0	0	0	0	0	0	0	0	0	0	0	0	0	0	0	0	0	0	0	0	0	0	0	0	0
K21493	0	0	0	0	0	0	0.226	0	0	0	0	0	0	2.764	0	0	0	0	0	0	0	0	0	0	0.081
K21494	0	0	0	0	0	0	0	0	0	0	0	0	0	0	0	0	0	0	0	0	0	0	0	0	0
K21495	0	0	0	0	0	0	0	0	0	0	0	0	0	0	0	0	0	0	0	0	0	0	0	0	0
K21498	0	0	0	1.149	4.46	2.152	0	0.743	1.113	0	6.882	0	0	8.699	0	1.965	1.38	0	0	0	0	0.659	0	1.592	0.924
K22042	0	0	0	0	0	0	0	0	0	0	0	0	0	0	0	1.636	0	0	0	0	0	2.492	0	0	0

## Sheet: Pathogenicity taxa
	40_RNA	14_RNA	41_RNA	17_RNA	19_RNA	20_RNA	21_RNA	42_RNA	23_RNA	24_RNA	25_RNA	7_RNA	34_RNA	39_RNA	8_RNA	32_RNA	12_RNA	4_RNA	11_RNA	27_RNA	9_RNA	26_RNA	3_RNA	44_RNA	36_RNA
Actinotignum	0	0	0	0	0	0	0	0	0	0	12	0	0	0	0	0	0	0	0	0	0	0	0	0	0
Afipia	0	0	0	0	0	0	0	0	0	0	0	0	0	0	0	0	0	0	0	0	0	0	0	0	0
Aggregatibacter	0	0	0	0	0	0	0	0	0	0	0	0	0	0	0	0	0	0	0	0	0	147	0	0	0
Anaerococcus	32	22	33	29	99	10	27	2298	403	20	11662	7	95	41832	113	158	154	28	112	27	13	202	17	334	9
Atopobium	0	0	37	0	0	0	0	0	0	0	598	0	0	0	0	0	0	0	0	0	0	0	0	0	0
Bacillus	0	0	0	0	0	0	0	0	0	0	0	0	0	0	0	0	0	0	0	0	0	0	0	0	0
Bacteroides	0	0	0	0	0	0	0	0	0	0	0	0	0	0	0	0	0	0	0	0	0	0	0	0	0
Bradyrhizobium	0	0	0	0	0	0	0	0	0	0	0	0	0	0	0	0	0	0	0	0	0	0	0	0	0
Burkholderiales bacterium (no genus in NCBI)	0	0	0	0	0	0	0	0	0	0	0	0	0	0	0	40	26	0	0	0	0	0	0	0	8
Campylobacter	0	0	0	0	0	0	0	0	0	0	0	0	0	0	0	0	0	0	0	0	0	0	0	0	0
Chlamydia	0	0	0	0	0	0	0	0	0	0	0	0	0	0	0	0	0	0	0	0	0	0	0	0	0
Citrobacter	0	0	0	0	0	0	0	0	0	0	0	0	0	0	0	0	0	5	0	0	0	0	0	0	0
Collinsella	0	0	0	0	0	0	0	0	0	0	0	0	0	182	0	0	0	0	0	0	0	0	0	0	0
Corynebacterium	7	4	10	12	18	18	4	26	9	6	2	6	101	40	4	30	15	6	32	10	4	72	6	44	1902
Cupriavidus	0	4	27	8	67	38	0	0	4	27	4	0	22	10	180	47	39	12	209	0	0	15	0	74	14
Dermabacter	0	18	0	0	16	0	0	59	1	0	1	0	0	51	0	0	0	0	0	0	0	0	0	0	0
Dialister	20	0	14	44	84	7	9	9	16	10	294	28	0	9	73	42	179	40	0	11	12	19	16	49	2
Eggerthia	0	0	0	0	0	0	0	1	748	0	0	0	0	0	0	0	0	0	0	0	0	0	0	0	0
Enterobacter	0	0	0	0	0	0	0	0	0	0	0	0	0	0	0	0	0	0	0	0	0	0	0	0	0
Enterococcus	2	112	1	1	0	0	0	24	1	1	1	0	0	0	0	0	0	2	0	0	0	0	1	0	4
Escherichia	0	6	71	220	603	117	0	0	64	21	51	26	115	10	144	258	451	64	340	71	16	41	0	324	18
Filifactor	0	0	0	0	0	0	0	0	0	0	0	0	0	0	0	0	0	0	0	0	0	25	0	0	0
Finegoldia	0	72	4	0	0	1	4	631	27	0	3961	0	6	7694	0	0	0	0	0	0	0	204	0	186	16
Francisella	0	16	0	0	0	0	0	4	0	0	0	0	0	0	1	73	0	0	0	0	0	0	0	0	0
Gordonibacter	0	0	0	0	0	0	0	0	0	0	473	0	0	0	0	0	0	0	0	0	0	0	0	0	0
Helcococcus	0	0	0	0	0	0	0	0	0	0	0	0	0	0	0	0	0	0	0	0	0	0	0	0	0
Klebsiella	0	4	0	0	0	0	0	0	0	0	0	0	0	0	0	0	0	0	0	0	0	0	0	0	2
Limosilactobacillus	0	0	0	0	0	0	0	0	0	0	0	0	0	0	0	0	0	0	0	0	0	0	0	0	0
Listeria	0	0	0	0	0	0	0	0	0	0	0	0	0	0	0	0	0	0	0	0	0	0	0	0	0
Methylorubrum	0	0	0	0	0	0	0	0	0	0	0	0	0	0	0	0	0	0	0	0	0	0	0	0	0
Micrococcus	0	0	6	0	0	0	0	0	0	0	0	0	0	0	0	0	0	0	0	0	0	0	0	0	0
Morganella	0	0	0	0	0	0	0	0	0	0	0	0	0	0	0	0	0	0	0	0	0	0	0	0	0
Neisseria	0	0	0	0	0	0	0	0	0	0	0	0	0	0	0	0	0	0	0	0	0	66	0	0	0
Peptoniphilus	0	0	0	0	1	1	16	1594	18	1	4542	0	0	10041	0	0	0	0	0	0	0	84	0	72	0
Peptostreptococcus	0	0	247	0	0	0	0	1	317	0	8155	0	0	0	0	0	0	0	0	0	0	96	0	0	0
Porphyromonas	0	0	63	0	0	1	6	2302	932	0	214	0	0	0	0	2	1	0	0	0	0	61	0	0	0
Prevotella	24	3	5	22	2	0	4	1609	452	51	186242	15	0	1	0	2	0	0	0	0	0	69	0	0	0
Pseudomonas	0	0	0	5	0	0	0	1	0	5	0	0	0	0	0	0	0	0	0	0	0	0	0	0	0
Ralstonia	0	0	8	12	12	12	0	0	20	6	0	0	0	0	40	222	39	8	50	11	0	26	0	34	8
Salmonella enterica (no genus in NCBI)	0	0	0	0	0	0	0	0	0	0	0	0	0	0	0	0	0	0	0	4	0	0	0	0	0
Serratia	0	0	6	0	0	0	0	0	0	0	0	0	0	0	0	0	14	0	0	8	0	0	0	0	0
Slackia	0	0	0	0	0	0	0	0	0	0	0	0	0	0	0	0	0	0	0	0	0	0	0	0	0
Sphingomonas	0	0	0	0	0	0	0	0	0	0	2	0	0	0	0	124	0	0	0	0	0	20	0	0	0
Staphylococcus	20	0	6	2	1	0	578	670	25	0	36	8	2	39449	251	13	12	1	6	16	449	2	0	13	26
Streptococcus	0	0	0	0	0	0	0	0	414	9	2366	0	32	91242	0	0	0	0	0	0	0	664	0	0	0
Trueperella	0	0	0	0	0	0	0	0	0	0	0	0	0	19	0	0	0	0	0	0	0	640	0	0	0
Unclassified Actinobacteria	0	0	0	89	0	0	0	0	0	0	0	0	0	0	0	0	0	0	0	0	0	14	0	0	0
Unclassified Actinomycetaceae	0	0	0	0	0	0	0	636	0	0	0	0	0	0	0	0	0	0	0	0	0	2	0	0	0
Unclassified Actinomycetales	0	0	0	0	0	0	0	0	0	0	0	0	0	0	0	0	0	0	0	0	0	0	0	0	0
Unclassified Actinomycetia	0	0	2	0	0	0	0	2	0	0	0	8	0	4	0	0	0	0	0	0	0	49	0	0	16
Unclassified Bacillales	0	0	0	0	0	0	0	0	0	0	0	0	0	0	0	0	0	0	0	0	0	0	0	0	0
Unclassified Bacilli	0	0	0	0	0	0	0	0	0	0	0	0	0	0	0	0	0	0	0	0	0	0	0	0	0
Unclassified Bacteroidaceae	0	0	0	0	0	0	0	0	0	0	0	0	0	0	0	0	0	0	0	0	0	0	0	0	0
Unclassified Bacteroidales	36	0	0	36	0	0	0	283	0	24	64090	0	0	0	0	0	0	0	0	0	0	0	0	0	0
Unclassified Bacteroidetes	0	0	0	10	0	0	0	3	0	0	0	0	0	0	0	0	0	0	0	0	0	0	0	0	0
Unclassified Bacteroidia	0	0	0	0	0	0	0	0	0	0	0	0	0	0	0	0	0	0	0	0	0	0	0	0	0
Unclassified Burkholderiaceae	0	0	0	0	0	0	0	0	0	0	0	0	0	0	0	0	0	0	0	0	0	0	0	0	0
Unclassified Burkholderiales	0	0	2	0	16	0	0	0	3	0	0	0	0	0	0	11	0	0	0	0	0	2	0	0	4
Unclassified Coriobacteriales	0	0	0	0	0	0	0	0	0	0	0	0	0	0	0	0	0	0	0	0	0	0	0	0	0
Unclassified Corynebacteriaceae	0	0	0	0	0	0	0	0	0	0	0	0	0	0	0	0	0	0	0	0	0	0	0	0	0
Unclassified Dermabacteraceae	0	0	0	0	0	0	0	0	0	0	0	0	0	6	0	0	0	0	0	0	0	0	0	0	0
Unclassified Eggerthellaceae	0	0	0	0	0	0	0	0	0	0	194	0	0	32	0	0	0	0	0	0	0	0	0	0	0
Unclassified Enterobacterales	0	0	0	0	0	0	0	0	0	0	0	0	0	0	0	0	0	0	0	0	0	0	0	0	0
Unclassified Enterobacteriaceae	0	0	0	0	0	0	0	0	0	0	0	0	0	0	14	12	0	0	0	2	0	0	0	16	0
Unclassified Eubacteriales	0	0	0	0	0	0	0	0	37	0	0	0	0	0	0	0	0	0	0	0	0	0	0	0	0
Unclassified Firmicutes	2	8	0	0	0	1	20	1174	50	0	2713	0	0	6058	0	0	0	0	0	0	0	66	0	8	0
Unclassified Gammaproteobacteria	0	0	0	0	0	0	0	0	0	0	0	0	0	0	14	12	0	0	0	0	1	0	0	0	0
Unclassified Lactobacillales	0	0	0	0	0	0	0	0	0	0	0	0	24	0	0	0	0	0	0	0	0	5	0	0	0
Unclassified Micrococcales	0	0	0	0	0	0	0	0	0	2	0	0	0	0	0	0	0	0	0	0	0	0	0	0	0
Unclassified Moraxellaceae	0	0	0	0	0	0	0	0	0	0	0	0	0	0	0	0	0	0	0	0	0	0	0	0	0
Unclassified Morganellaceae	0	0	0	0	0	0	0	0	0	0	0	0	0	0	0	0	0	0	0	0	0	0	0	0	0
Unclassified Muribaculaceae	0	0	0	0	0	0	0	0	0	0	0	0	0	0	0	0	0	0	0	0	0	0	0	0	0
Unclassified Mycobacteriaceae	0	0	0	0	0	0	0	0	0	0	0	0	0	0	0	0	0	0	0	0	0	0	0	0	0
Unclassified Pasteurellaceae	0	0	0	0	0	0	0	0	0	0	0	0	0	0	0	0	0	0	0	0	0	51	0	0	0
Unclassified Peptoniphilaceae	0	7	0	0	0	0	0	31	89	0	33	0	0	9832	0	0	0	0	0	0	0	80	0	0	0
Unclassified Prevotellaceae	0	0	0	0	0	0	0	0	0	0	0	0	0	0	0	0	0	0	0	0	0	0	0	0	0
Unclassified Propionibacteriaceae	0	0	1	0	0	0	9	0	0	0	0	4	46	0	0	0	0	0	46	23	0	0	0	0	17
Unclassified Proteobacteria	0	0	0	2	0	0	0	0	0	0	0	0	20	1	0	0	0	0	0	3	0	0	0	4	0
Unclassified Pseudomonadaceae	0	0	0	0	0	0	0	0	0	0	0	0	0	0	0	0	0	0	0	0	0	0	0	0	0
Unclassified Tissierellia	0	0	0	0	0	1	0	6	4	0	0	0	0	3774	0	0	0	0	0	0	0	0	0	0	0
Veillonella	0	0	0	0	0	0	0	0	12	0	6946	0	0	20829	0	0	0	0	0	0	0	6	0	0	0

## Sheet: Antibiotic TPM
	40_RNA	14_RNA	41_RNA	17_RNA	19_RNA	20_RNA	21_RNA	42_RNA	23_RNA	24_RNA	25_RNA	7_RNA	34_RNA	39_RNA	8_RNA	32_RNA	12_RNA	4_RNA	11_RNA	27_RNA	9_RNA	26_RNA	3_RNA	44_RNA	36_RNA
K01710	1.69441	66.5975	3.72988	8.15634	50.6103	38.3831	0	42.6203	62.6796	10.227	119.949	0	91.841	105.969	48.908	67.2894	38.0399	46.7847	0	11.9322	44.534	17.2456	0	47.9129	86.3702
K01992	0	9.00315	0	0	0	0	0	0.758934	1.08564	0	0	0	0	0	0	0	0	0	0	0	0	4.91173	0	3.08378	0
K03712	0	0	0	0	0	0	0	0	0	0	0	0	20.4466	0	0	0	0	0	0	3.54366	0	0	0	8.66315	26.6196
K05595	0	0	20.7852	25.463	3.62268	91.5602	0	7.29745	7.92558	12.169	1.09659	0	25.7399	25.0701	51.9881	42.3066	78.9569	9.59801	0	0	0	2.74023	0	14.1911	0
K06147	5.70646	0	0	0	0	0	0	0.914613	2.04085	13.0304	373.493	0	0	0.00744361	0	2.49935	0	0	0	0	0	0	0	0	0
K06148	0	0	1.79529	0	0	0	0	0	8.24782	0	1.29864	0	0	0	0	0	0	0	0	0	0	0	0	0	0
K11085	0	0	0	0	0	0	0	0	0	0	0	0	0	0	0	0	0	0	0	0	0	0	0	0	0
K12292	0	0	0	0	0	0	0	0	0	0	0.0238788	0	0	1.72506	0	0	0	0	0	0	0	0	0	0	0
K12541	0	0	0.355963	0	0	0	0	0	0	0	0	0	0	0	0	0	0	0	0	0	0	0	0	0	0
K12542	0	0	0	0	0	0	0	0	0	0	0	0	0	0	0	0	0	0	0	0	0	0	0	0	0
K13409	0	0	0	0	0	0	0	0	0	0	0	0	0	0	0	0	0	0	0	0	0	0	0	0	0
K13630	0	0	0	0	0	0	0	0	0	0	0	0	0	0	0	0	0	0	135.543	0	0	0.59745	0	0	0
K13632	0	0	0	5.59642	0	0	0	0	0	57.4465	0	0	0	0	0	0	0	11.101	255.302	0	0	0.172341	0	4.9055	0
K15320	0	0	0	0	0	0	0	0	0	0	0	0	0	0	0	0	0	0	0	0	0	0	0	0	0
K16422	0	0	0	0	0	0	0	0.084326	1.84137	0	0.240625	0	0	0	0	0	0	0	0	0	0	0	0	0	0
K16431	0	0	0	0	0	0	0	0	0	0	0	0	0	0	0	0	0	0	0	0	0	5.60684	0	0	0
K16432	0	0	0	0	0	0	0	0	0	0	0	0	0.415159	0	0	0	0	0	0	0	0	0.224044	0	0	5.25572
K17825	0	0	0	0	0	0	0	0	0.414309	0	0	0	0	0	0	0	0	0	0	0	0	0	0	0	0.216507
K18816	0	0	0	0	0	0	0	0	0	0	0	0	0	0.0241917	0	0	0	0	0	0	0	0	0	0	0.438428
K20260	0	0	0	0	0	0	0	0	0	0	0	0	0	0	0	0	0	0	0	0	0	0	0	0	0
K20344	0	0	0	0	0	0	0	0	0	0	0.191031	0	0	1.12585	0	0	0	0	0	0	0	0	0	0	0
K20421	0	0	0	0	0	68.221	0	0	0	16.6326	0	0	0	0	0	14.9961	0	0	0	0	0	0	0	4.61997	0
K20459	0	0	0	0	0	0	0	2.40005	0	0	1.84234	0	0	3.73855	0	0	0	0	0	0	0	0	0	0	15.6156
K20460	5.70646	0	0	0	0	0	1.69425	0.713528	0	0	0.681465	0	0	2.61457	0	0	0	0	0	0	0	0	0	0	3.74558
K20461	0	0	0	0	0	0	0	3.19466	0.260861	0	0.973522	0	0	5.62179	0	0	0	0	0	0	0	0	0	0	16.1082
K20482	0	0	0	0	0	0	0	0	0	0	0	0	0	0	0	0	0	0	0	0	0	0	0	0	0
K20483	11.7635	1.01989	2.75485	5.17431	4.3496	0.874828	0	0.175139	0.333749	1.018	0.011021	4.40519	1.99795	0.0130263	1.12422	1.6412	7.63072	3.85409	1.82936	1.39809	5.09726	0.120639	3.60533	0.285536	0.346412
K20484	0	0	0	0	0	0	0	0	0	0	0	0	0	0	0	0	0	0	0	0	0	0	0	0	0
K20486	0	0	0	0	0	0	0	0	0	0	0	0	0	0	0	0	0	0	0	0	0	0	0	0	0
K20487	0	0	0	0	0	0	3.26016	12.4576	0.936031	0	0.549213	0	0	4.79741	0	0	0	0	0	0	0	0	0	0	0
K20488	0	0	0	0	0	0	5.06351	46.4572	1.21224	0	11.3737	0	23.703	12.0345	0	0	0	0	0	0	0	0.235533	0	7.81225	0
K20490	0	0	0	0	0	0	0	20.822	0	0	1.6954	0	0	3.61201	7.88779	0	0	0	0	0	0	0.0919154	0	0.662443	5.10416
K20491	0	0	0	0	0	0	0	9.29857	0	0	1.05985	0	0	0.956504	0	0	0	0	0	0	0	0	0	5.8135	8.75773
K20492	0	0	0	0	0	0	1.60441	18.5258	0	0	0	0	0	1.72506	0	0	0	0	0	0	0	0	0	2.35852	0
K20494	0	0	0	0	0	0	0	0	0	0	0	0	0	0	6.69045	0	0	0	0	0	0	0	0	0	0
K21193	0	0	0	0	0	0	0	0	0	0	0	0	0	0	0	0	0	0	0	0	0	0	0	0	0
K21258	0	0	0	0	0	0	0	0	0	0	0	0	0	0	0	0	0	0	0	0	0	0	0	0	0
K21259	0	0	0	0	0	0	0	0	0	0	0	0	0	0	0	0	0	0	0	0	0	0	0	0	0
K21260	0	0	0	0	0	0	0	0	0	0	0	0	0	0	0	0	0	0	0	0	0	0	0	0	0
